# Supplementary material for: 1-(4-tert-Butyl­benz­yl)-3-phenyl-1H-pyrazole-5-carboxylic acid
Source: Acta Crystallogr Sect E Struct Rep Online. 2009 May 14;65(Pt 6):o1273. doi: 10.1107/S1600536809017000 (PMC2969815; doi:10.1107/S1600536809017000)
Supplement: Supplementary file 1 [file e-65-o1273-sup1.cif]

##############################################################################
###                                                                        ###
###        Electronic paper (Acta Crystallographica Section E)             ###
###                                                                        ###
##############################################################################
#                                                                            #
# This CIF contains the data in a paper accepted for publication in Acta     #
# Crystallographica Section E. It conforms to the requirements of Notes      #
# for Authors for Section E, and has been peer reviewed under the auspices   #
# of the IUCr Commission on Journals.                                        #
#                                                                            #
# Full details of the Crystallographic Information File format               #
# are given in the paper "The Crystallographic Information File (CIF):       #
# a New Standard Archive File for Crystallography" by S. R. Hall, F. H.      #
# Allen and I. D. Brown [Acta Cryst. (1991), A47, 655-685].                  #
#                                                                            #
# The current version of the core CIF dictionary is obtainable from          #
# ftp://ftp.iucr.org/pub/cif_core.dic. The current version number is 2.4.    #
#                                                                            #
# Software is freely available for graphical display of the structure(s) in  #
# this CIF.  For information consult the CIF home page http://www.iucr.org/  #
# cif/home.html                                                              #
#                                                                            #
# This file may be used for bona fide research purposes within the           #
# scientific community so long as proper attribution is given to the journal # 
# article from which it was obtained.                                        #
#                                                                            #
##############################################################################
                                             
data_I
_audit_creation_method     SHELXL97
_chemical_name_systematic
;
1-(4-<i>tert</i>-Butylbenzyl)-3-phenyl-1<i>H</i>-pyrazole-5-carboxylic acid
;
_chemical_name_common     ?
_chemical_formula_moiety     'C21 H22 N2 O2'
_chemical_formula_sum     'C21 H22 N2 O2'
_chemical_formula_iupac     'C21 H22 N2 O2'
_chemical_formula_weight     334.41
_chemical_melting_point     ?
_symmetry_cell_setting     monoclinic
_symmetry_space_group_name_H-M     'P 21/c'
_symmetry_space_group_name_Hall     '-P 2ybc'
loop_
    _symmetry_equiv_pos_as_xyz
    'x, y, z'
    '-x, y+1/2, -z+1/2'
    '-x, -y, -z'
    'x, -y-1/2, z-1/2'
_cell_length_a     12.336(2)
_cell_length_b     17.632(3)
_cell_length_c     8.7876(17)
_cell_angle_alpha     90.00
_cell_angle_beta     97.910(3)
_cell_angle_gamma     90.00
_cell_volume     1893.2(6)
_cell_formula_units_Z     4
_cell_measurement_reflns_used     3769
_cell_measurement_theta_min     2.31
_cell_measurement_theta_max     27.07
_cell_measurement_temperature     298(2)
_exptl_crystal_description     block
_exptl_crystal_colour     colourless
_exptl_crystal_size_max     0.16
_exptl_crystal_size_mid     0.13
_exptl_crystal_size_min     0.10
_exptl_crystal_density_diffrn     1.173
_exptl_crystal_density_meas     ?
_exptl_crystal_density_method     'not measured'
_exptl_crystal_F_000     712
_exptl_absorpt_coefficient_mu     0.076
_exptl_absorpt_correction_type     multi-scan
_exptl_absorpt_process_details     '(SADABS; Bruker, 2005)'
_exptl_absorpt_correction_T_min     0.9880
_exptl_absorpt_correction_T_max     0.9924
_exptl_special_details
;
;
_diffrn_ambient_temperature     298(2)
_diffrn_radiation_type     MoK\a
_diffrn_radiation_wavelength     0.71073
_diffrn_radiation_source     'fine-focus sealed tube'
_diffrn_radiation_monochromator     graphite
_diffrn_measurement_device_type     'Bruker SMART CCD area-detector'
_diffrn_measurement_method     '\f and \w scans'
_diffrn_detector_area_resol_mean     ?
_diffrn_reflns_number     10007
_diffrn_reflns_av_R_equivalents     0.0213
_diffrn_reflns_av_sigmaI/netI     0.0244
_diffrn_reflns_theta_min     2.03
_diffrn_reflns_theta_max     26.05
_diffrn_reflns_theta_full     26.05
_diffrn_measured_fraction_theta_max     0.950
_diffrn_measured_fraction_theta_full     0.950
_diffrn_reflns_limit_h_min     -12
_diffrn_reflns_limit_h_max     15
_diffrn_reflns_limit_k_min     -21
_diffrn_reflns_limit_k_max     21
_diffrn_reflns_limit_l_min     -10
_diffrn_reflns_limit_l_max     7
_diffrn_standards_number     ?
_diffrn_standards_interval_count     ?
_diffrn_standards_interval_time     ?
_diffrn_standards_decay_%     ?
_refine_special_details
;
Refinement of <i>F</i>^2^ against ALL reflections. The weighted <i>R</i>-factor
<i>wR</i> and goodness of fit <i>S</i> are based on <i>F</i>^2^, conventional
<i>R</i>-factors <i>R</i> are based on <i>F</i>, with <i>F</i> set to zero for
negative <i>F</i>^2^. The threshold expression of <i>F</i>^2^ >
\s(<i>F</i>^2^) is used only for calculating <i>R</i>-factors(gt) <i>etc</i>.
and is not relevant to the choice of reflections for refinement.
<i>R</i>-factors based on <i>F</i>^2^ are statistically about twice as large
as those based on <i>F</i>, and <i>R</i>- factors based on ALL data will be
even larger.
;
_reflns_number_total     3552
_reflns_number_gt     2644
_reflns_threshold_expression     I>2\s(I)
_refine_ls_structure_factor_coef     Fsqd
_refine_ls_matrix_type     full
_refine_ls_R_factor_all     0.0690
_refine_ls_R_factor_gt     0.0519
_refine_ls_wR_factor_gt     0.1485
_refine_ls_wR_factor_ref     0.1662
_refine_ls_goodness_of_fit_ref     1.018
_refine_ls_restrained_S_all     1.018
_refine_ls_number_reflns     3552
_refine_ls_number_parameters     231
_refine_ls_number_restraints     0
_refine_ls_hydrogen_treatment     constr
_refine_ls_weighting_scheme     calc
_refine_ls_weighting_details
       'calc w = 1/[\s^2^(Fo^2^)+(0.0935P)^2^+0.4012P] where P=(Fo^2^+2Fc^2^)/3'
_atom_sites_solution_hydrogens     geom
_atom_sites_solution_primary     direct
_atom_sites_solution_secondary     difmap
_refine_ls_shift/su_max     0.001
_refine_ls_shift/su_mean     0.000
_refine_diff_density_max     0.560
_refine_diff_density_min     -0.273
_refine_ls_extinction_method     'SHELXL97 (Sheldrick, 2008)'
_refine_ls_extinction_coef     0.0065(19)
_refine_ls_extinction_expression
                                  'Fc^*^=kFc[1+0.001xFc^2^\l^3^/sin(2\q)]^-1/4^'
loop_
    _atom_type_symbol
    _atom_type_description
    _atom_type_scat_dispersion_real
    _atom_type_scat_dispersion_imag
    _atom_type_scat_source
    'C' 'C' 0.0033 0.0016
                         'International Tables Vol C Tables 4.2.6.8 and 6.1.1.4'
    'H' 'H' 0.0000 0.0000
                         'International Tables Vol C Tables 4.2.6.8 and 6.1.1.4'
    'N' 'N' 0.0061 0.0033
                         'International Tables Vol C Tables 4.2.6.8 and 6.1.1.4'
    'O' 'O' 0.0106 0.0060
                         'International Tables Vol C Tables 4.2.6.8 and 6.1.1.4'
_computing_data_collection     'SMART (Bruker, 2005)'
_computing_cell_refinement     'SAINT (Bruker, 2005)'
_computing_data_reduction     'SAINT (Bruker, 2005)'
_computing_structure_solution     'SHELXS97 (Sheldrick, 2008)'
_computing_structure_refinement     'SHELXL97 (Sheldrick, 2008)'
_computing_molecular_graphics     'XP in SHELXTL (Sheldrick, 2008)'
_computing_publication_material     'SHELXL97 (Sheldrick, 2008)'
loop_
    _atom_site_type_symbol
    _atom_site_label
    _atom_site_fract_x
    _atom_site_fract_y
    _atom_site_fract_z
    _atom_site_U_iso_or_equiv
    _atom_site_adp_type
    _atom_site_calc_flag
    _atom_site_refinement_flags
    _atom_site_occupancy
    _atom_site_disorder_assembly
    _atom_site_disorder_group
    O O1 1.06981(13) 0.07159(8) 0.39610(19) 0.0671(4) Uani d . 1 . .
    H H1 1.0670 0.0259 0.4125 0.101 Uiso calc R 1 . .
    O O2 0.94281(12) 0.07589(8) 0.5566(2) 0.0633(4) Uani d . 1 . .
    N N1 0.95215(12) 0.23985(8) 0.53903(17) 0.0443(4) Uani d . 1 . .
    N N2 0.98423(12) 0.31199(8) 0.52234(17) 0.0467(4) Uani d . 1 . .
    C C1 1.00463(15) 0.10731(11) 0.4774(2) 0.0512(5) Uani d . 1 . .
    C C2 1.01498(14) 0.19024(10) 0.4691(2) 0.0469(4) Uani d . 1 . .
    C C3 1.09088(14) 0.23321(11) 0.4044(2) 0.0489(4) Uani d . 1 . .
    H H3 1.1445 0.2157 0.3484 0.059 Uiso calc R 1 . .
    C C4 1.06969(14) 0.30870(10) 0.4412(2) 0.0451(4) Uani d . 1 . .
    C C5 1.12601(14) 0.37881(11) 0.4041(2) 0.0491(5) Uani d . 1 . .
    C C6 1.19031(17) 0.38040(14) 0.2862(3) 0.0629(5) Uani d . 1 . .
    H H6 1.2004 0.3363 0.2318 0.075 Uiso calc R 1 . .
    C C7 1.2401(2) 0.44801(18) 0.2487(3) 0.0776(7) Uani d . 1 . .
    H H7 1.2830 0.4484 0.1695 0.093 Uiso calc R 1 . .
    C C8 1.2262(2) 0.51358(16) 0.3277(4) 0.0820(8) Uani d . 1 . .
    H H8 1.2583 0.5585 0.3012 0.098 Uiso calc R 1 . .
    C C9 1.1646(2) 0.51239(14) 0.4457(4) 0.0803(8) Uani d . 1 . .
    H H9 1.1556 0.5567 0.4999 0.096 Uiso calc R 1 . .
    C C10 1.11504(17) 0.44554(12) 0.4858(3) 0.0647(6) Uani d . 1 . .
    H H10 1.0745 0.4455 0.5675 0.078 Uiso calc R 1 . .
    C C11 0.86035(15) 0.22509(11) 0.6259(2) 0.0488(4) Uani d . 1 . .
    H H11A 0.8471 0.2703 0.6836 0.059 Uiso calc R 1 . .
    H H11B 0.8810 0.1847 0.6991 0.059 Uiso calc R 1 . .
    C C12 0.75498(14) 0.20293(10) 0.5253(2) 0.0439(4) Uani d . 1 . .
    C C13 0.70381(16) 0.25233(12) 0.4155(2) 0.0563(5) Uani d . 1 . .
    H H13 0.7353 0.2993 0.4014 0.068 Uiso calc R 1 . .
    C C14 0.60599(16) 0.23267(14) 0.3261(3) 0.0630(6) Uani d . 1 . .
    H H14 0.5739 0.2667 0.2525 0.076 Uiso calc R 1 . .
    C C15 0.55480(15) 0.16391(13) 0.3434(2) 0.0550(5) Uani d . 1 . .
    C C16 0.60596(16) 0.11511(12) 0.4557(3) 0.0581(5) Uani d . 1 . .
    H H16 0.5734 0.0688 0.4718 0.070 Uiso calc R 1 . .
    C C17 0.70455(15) 0.13405(11) 0.5443(2) 0.0525(5) Uani d . 1 . .
    H H17 0.7371 0.0999 0.6174 0.063 Uiso calc R 1 . .
    C C18 0.44732(18) 0.14091(16) 0.2427(3) 0.0751(7) Uani d . 1 . .
    C C19 0.4710(3) 0.0946(3) 0.1148(6) 0.185(3) Uani d . 1 . .
    H H19A 0.4903 0.0443 0.1506 0.277 Uiso calc R 1 . .
    H H19B 0.5309 0.1165 0.0709 0.277 Uiso calc R 1 . .
    H H19C 0.4076 0.0924 0.0383 0.277 Uiso calc R 1 . .
    C C20 0.3864(3) 0.2129(3) 0.1715(6) 0.151(2) Uani d . 1 . .
    H H20A 0.4274 0.2350 0.0975 0.227 Uiso calc R 1 . .
    H H20B 0.3794 0.2490 0.2513 0.227 Uiso calc R 1 . .
    H H20C 0.3150 0.1988 0.1219 0.227 Uiso calc R 1 . .
    C C21 0.3666(3) 0.1096(3) 0.3438(5) 0.148(2) Uani d . 1 . .
    H H21A 0.2932 0.1199 0.2967 0.222 Uiso calc R 1 . .
    H H21B 0.3792 0.1334 0.4429 0.222 Uiso calc R 1 . .
    H H21C 0.3767 0.0558 0.3553 0.222 Uiso calc R 1 . .
loop_
    _atom_site_aniso_label
    _atom_site_aniso_U_11
    _atom_site_aniso_U_22
    _atom_site_aniso_U_33
    _atom_site_aniso_U_12
    _atom_site_aniso_U_13
    _atom_site_aniso_U_23
    O1 0.0727(10) 0.0507(8) 0.0822(11) 0.0079(7) 0.0261(8) 0.0001(7)
    O2 0.0514(8) 0.0513(8) 0.0893(11) 0.0027(6) 0.0172(8) 0.0011(7)
    N1 0.0354(7) 0.0495(8) 0.0459(8) -0.0024(6) -0.0012(6) -0.0039(6)
    N2 0.0380(8) 0.0489(8) 0.0510(9) -0.0027(6) -0.0009(6) -0.0040(6)
    C1 0.0404(10) 0.0509(10) 0.0596(11) 0.0039(8) -0.0021(8) -0.0019(8)
    C2 0.0369(9) 0.0495(10) 0.0517(10) 0.0034(7) -0.0025(8) -0.0008(8)
    C3 0.0362(9) 0.0543(11) 0.0551(11) 0.0057(7) 0.0024(8) 0.0004(8)
    C4 0.0322(8) 0.0537(10) 0.0466(9) 0.0018(7) -0.0045(7) 0.0006(7)
    C5 0.0321(9) 0.0558(10) 0.0563(11) 0.0025(7) -0.0055(8) 0.0072(8)
    C6 0.0485(11) 0.0788(14) 0.0604(12) -0.0038(10) 0.0045(9) 0.0025(10)
    C7 0.0564(13) 0.102(2) 0.0754(16) -0.0117(12) 0.0110(11) 0.0205(14)
    C8 0.0559(14) 0.0742(17) 0.114(2) -0.0116(11) 0.0055(14) 0.0295(15)
    C9 0.0598(14) 0.0591(13) 0.123(2) -0.0048(10) 0.0163(14) 0.0034(13)
    C10 0.0493(11) 0.0559(12) 0.0906(16) -0.0013(9) 0.0159(11) -0.0021(11)
    C11 0.0436(10) 0.0590(11) 0.0434(9) -0.0048(8) 0.0043(8) -0.0049(8)
    C12 0.0363(9) 0.0530(10) 0.0430(9) -0.0008(7) 0.0076(7) -0.0061(7)
    C13 0.0421(10) 0.0633(12) 0.0634(12) -0.0089(8) 0.0069(9) 0.0134(9)
    C14 0.0412(10) 0.0838(15) 0.0624(13) -0.0037(9) 0.0016(9) 0.0231(11)
    C15 0.0344(9) 0.0760(13) 0.0546(11) -0.0022(8) 0.0062(8) -0.0029(9)
    C16 0.0435(10) 0.0521(11) 0.0772(14) -0.0076(8) 0.0029(9) -0.0051(9)
    C17 0.0455(10) 0.0488(10) 0.0611(12) 0.0011(8) -0.0004(9) 0.0014(8)
    C18 0.0397(11) 0.1038(19) 0.0782(16) -0.0116(11) -0.0042(10) -0.0058(13)
    C19 0.072(2) 0.270(7) 0.196(5) 0.018(3) -0.036(3) -0.159(5)
    C20 0.077(2) 0.157(4) 0.195(5) 0.009(2) -0.067(3) -0.013(3)
    C21 0.0644(19) 0.220(5) 0.151(4) -0.052(3) -0.013(2) 0.029(3)
_geom_special_details
;
 All esds (except the esd in the dihedral angle between two l.s. planes)
 are estimated using the full covariance matrix.  The cell esds are taken
 into account individually in the estimation of esds in distances, angles
 and torsion angles; correlations between esds in cell parameters are only
 used when they are defined by crystal symmetry.  An approximate (isotropic)
 treatment of cell esds is used for estimating esds involving l.s. planes.
;
loop_
    _geom_bond_atom_site_label_1
    _geom_bond_atom_site_label_2
    _geom_bond_site_symmetry_2
    _geom_bond_distance
    _geom_bond_publ_flag
    O1 C1 . 1.308(2) ?
    O1 H1 . 0.8200 ?
    O2 C1 . 1.233(3) ?
    N1 N2 . 1.346(2) ?
    N1 C2 . 1.369(2) ?
    N1 C11 . 1.473(2) ?
    N2 C4 . 1.352(2) ?
    C1 C2 . 1.470(3) ?
    C2 C3 . 1.386(3) ?
    C3 C4 . 1.403(3) ?
    C3 H3 . 0.9300 ?
    C4 C5 . 1.477(3) ?
    C5 C6 . 1.389(3) ?
    C5 C10 . 1.395(3) ?
    C6 C7 . 1.401(4) ?
    C6 H6 . 0.9300 ?
    C7 C8 . 1.372(4) ?
    C7 H7 . 0.9300 ?
    C8 C9 . 1.367(4) ?
    C8 H8 . 0.9300 ?
    C9 C10 . 1.395(3) ?
    C9 H9 . 0.9300 ?
    C10 H10 . 0.9300 ?
    C11 C12 . 1.519(2) ?
    C11 H11A . 0.9700 ?
    C11 H11B . 0.9700 ?
    C12 C17 . 1.385(3) ?
    C12 C13 . 1.385(3) ?
    C13 C14 . 1.390(3) ?
    C13 H13 . 0.9300 ?
    C14 C15 . 1.385(3) ?
    C14 H14 . 0.9300 ?
    C15 C16 . 1.393(3) ?
    C15 C18 . 1.544(3) ?
    C16 C17 . 1.391(3) ?
    C16 H16 . 0.9300 ?
    C17 H17 . 0.9300 ?
    C18 C19 . 1.451(5) ?
    C18 C21 . 1.525(5) ?
    C18 C20 . 1.561(5) ?
    C19 H19A . 0.9600 ?
    C19 H19B . 0.9600 ?
    C19 H19C . 0.9600 ?
    C20 H20A . 0.9600 ?
    C20 H20B . 0.9600 ?
    C20 H20C . 0.9600 ?
    C21 H21A . 0.9600 ?
    C21 H21B . 0.9600 ?
    C21 H21C . 0.9600 ?
loop_
    _geom_angle_atom_site_label_1
    _geom_angle_atom_site_label_2
    _geom_angle_atom_site_label_3
    _geom_angle_site_symmetry_1
    _geom_angle_site_symmetry_3
    _geom_angle
    _geom_angle_publ_flag
    C1 O1 H1 . . 109.5 ?
    N2 N1 C2 . . 111.20(15) ?
    N2 N1 C11 . . 118.80(15) ?
    C2 N1 C11 . . 129.99(16) ?
    N1 N2 C4 . . 106.21(14) ?
    O2 C1 O1 . . 124.52(19) ?
    O2 C1 C2 . . 122.64(18) ?
    O1 C1 C2 . . 112.81(18) ?
    N1 C2 C3 . . 106.92(16) ?
    N1 C2 C1 . . 123.70(17) ?
    C3 C2 C1 . . 129.20(17) ?
    C2 C3 C4 . . 105.44(17) ?
    C2 C3 H3 . . 127.3 ?
    C4 C3 H3 . . 127.3 ?
    N2 C4 C3 . . 110.23(16) ?
    N2 C4 C5 . . 120.35(16) ?
    C3 C4 C5 . . 129.42(18) ?
    C6 C5 C10 . . 118.23(19) ?
    C6 C5 C4 . . 121.08(19) ?
    C10 C5 C4 . . 120.68(18) ?
    C5 C6 C7 . . 120.4(2) ?
    C5 C6 H6 . . 119.8 ?
    C7 C6 H6 . . 119.8 ?
    C8 C7 C6 . . 120.6(2) ?
    C8 C7 H7 . . 119.7 ?
    C6 C7 H7 . . 119.7 ?
    C9 C8 C7 . . 119.5(2) ?
    C9 C8 H8 . . 120.2 ?
    C7 C8 H8 . . 120.2 ?
    C8 C9 C10 . . 120.9(3) ?
    C8 C9 H9 . . 119.6 ?
    C10 C9 H9 . . 119.6 ?
    C5 C10 C9 . . 120.4(2) ?
    C5 C10 H10 . . 119.8 ?
    C9 C10 H10 . . 119.8 ?
    N1 C11 C12 . . 113.64(14) ?
    N1 C11 H11A . . 108.8 ?
    C12 C11 H11A . . 108.8 ?
    N1 C11 H11B . . 108.8 ?
    C12 C11 H11B . . 108.8 ?
    H11A C11 H11B . . 107.7 ?
    C17 C12 C13 . . 117.77(16) ?
    C17 C12 C11 . . 121.19(16) ?
    C13 C12 C11 . . 120.99(17) ?
    C12 C13 C14 . . 120.89(18) ?
    C12 C13 H13 . . 119.6 ?
    C14 C13 H13 . . 119.6 ?
    C15 C14 C13 . . 122.00(19) ?
    C15 C14 H14 . . 119.0 ?
    C13 C14 H14 . . 119.0 ?
    C14 C15 C16 . . 116.70(17) ?
    C14 C15 C18 . . 122.4(2) ?
    C16 C15 C18 . . 120.9(2) ?
    C17 C16 C15 . . 121.59(19) ?
    C17 C16 H16 . . 119.2 ?
    C15 C16 H16 . . 119.2 ?
    C12 C17 C16 . . 121.04(18) ?
    C12 C17 H17 . . 119.5 ?
    C16 C17 H17 . . 119.5 ?
    C19 C18 C21 . . 117.7(4) ?
    C19 C18 C15 . . 110.1(2) ?
    C21 C18 C15 . . 109.8(2) ?
    C19 C18 C20 . . 106.5(4) ?
    C21 C18 C20 . . 102.2(3) ?
    C15 C18 C20 . . 110.2(2) ?
    C18 C19 H19A . . 109.5 ?
    C18 C19 H19B . . 109.5 ?
    H19A C19 H19B . . 109.5 ?
    C18 C19 H19C . . 109.5 ?
    H19A C19 H19C . . 109.5 ?
    H19B C19 H19C . . 109.5 ?
    C18 C20 H20A . . 109.5 ?
    C18 C20 H20B . . 109.5 ?
    H20A C20 H20B . . 109.5 ?
    C18 C20 H20C . . 109.5 ?
    H20A C20 H20C . . 109.5 ?
    H20B C20 H20C . . 109.5 ?
    C18 C21 H21A . . 109.5 ?
    C18 C21 H21B . . 109.5 ?
    H21A C21 H21B . . 109.5 ?
    C18 C21 H21C . . 109.5 ?
    H21A C21 H21C . . 109.5 ?
    H21B C21 H21C . . 109.5 ?
loop_
    _geom_torsion_atom_site_label_1
    _geom_torsion_atom_site_label_2
    _geom_torsion_atom_site_label_3
    _geom_torsion_atom_site_label_4
    _geom_torsion_site_symmetry_1
    _geom_torsion_site_symmetry_2
    _geom_torsion_site_symmetry_3
    _geom_torsion_site_symmetry_4
    _geom_torsion
    _geom_torsion_publ_flag
    C2 N1 N2 C4 . . . . -0.45(18) ?
    C11 N1 N2 C4 . . . . 179.05(14) ?
    N2 N1 C2 C3 . . . . -0.09(19) ?
    C11 N1 C2 C3 . . . . -179.51(16) ?
    N2 N1 C2 C1 . . . . 175.41(15) ?
    C11 N1 C2 C1 . . . . -4.0(3) ?
    O2 C1 C2 N1 . . . . -4.8(3) ?
    O1 C1 C2 N1 . . . . 177.14(16) ?
    O2 C1 C2 C3 . . . . 169.67(19) ?
    O1 C1 C2 C3 . . . . -8.4(3) ?
    N1 C2 C3 C4 . . . . 0.56(19) ?
    C1 C2 C3 C4 . . . . -174.60(17) ?
    N1 N2 C4 C3 . . . . 0.81(19) ?
    N1 N2 C4 C5 . . . . -179.17(14) ?
    C2 C3 C4 N2 . . . . -0.87(19) ?
    C2 C3 C4 C5 . . . . 179.11(16) ?
    N2 C4 C5 C6 . . . . -160.76(17) ?
    C3 C4 C5 C6 . . . . 19.3(3) ?
    N2 C4 C5 C10 . . . . 18.6(3) ?
    C3 C4 C5 C10 . . . . -161.36(19) ?
    C10 C5 C6 C7 . . . . -1.7(3) ?
    C4 C5 C6 C7 . . . . 177.74(18) ?
    C5 C6 C7 C8 . . . . 0.0(4) ?
    C6 C7 C8 C9 . . . . 1.1(4) ?
    C7 C8 C9 C10 . . . . -0.6(4) ?
    C6 C5 C10 C9 . . . . 2.2(3) ?
    C4 C5 C10 C9 . . . . -177.19(19) ?
    C8 C9 C10 C5 . . . . -1.1(4) ?
    N2 N1 C11 C12 . . . . 106.44(18) ?
    C2 N1 C11 C12 . . . . -74.2(2) ?
    N1 C11 C12 C17 . . . . 120.67(19) ?
    N1 C11 C12 C13 . . . . -62.0(2) ?
    C17 C12 C13 C14 . . . . -1.0(3) ?
    C11 C12 C13 C14 . . . . -178.41(19) ?
    C12 C13 C14 C15 . . . . 0.8(3) ?
    C13 C14 C15 C16 . . . . 0.3(3) ?
    C13 C14 C15 C18 . . . . -178.8(2) ?
    C14 C15 C16 C17 . . . . -1.0(3) ?
    C18 C15 C16 C17 . . . . 178.0(2) ?
    C13 C12 C17 C16 . . . . 0.2(3) ?
    C11 C12 C17 C16 . . . . 177.62(18) ?
    C15 C16 C17 C12 . . . . 0.8(3) ?
    C14 C15 C18 C19 . . . . 95.8(4) ?
    C16 C15 C18 C19 . . . . -83.2(4) ?
    C14 C15 C18 C21 . . . . -133.1(3) ?
    C16 C15 C18 C21 . . . . 47.9(4) ?
    C14 C15 C18 C20 . . . . -21.3(4) ?
    C16 C15 C18 C20 . . . . 159.6(3) ?
loop_
    _geom_hbond_atom_site_label_D
    _geom_hbond_atom_site_label_H
    _geom_hbond_atom_site_label_A
    _geom_hbond_site_symmetry_A
    _geom_hbond_distance_DH
    _geom_hbond_distance_HA
    _geom_hbond_distance_DA
    _geom_hbond_angle_DHA
    O1 H1 O2 3_756 0.82 1.82 2.641(2) 178.1
data_global
_journal_date_recd_electronic     2009-03-24
_journal_date_accepted     2009-05-05
_journal_name_full     'Acta Crystallographica, Section E'
_journal_year     2009
_journal_volume     65
_journal_issue      6
_journal_page_first     o1273
_journal_page_last     o1273
_journal_paper_category     QO
_journal_coeditor_code     PV2149
_publ_contact_author_name     'Bao-Xiang Zhao'
_publ_contact_author_address
;
School of Chemistry and Chemical Engineering
Shandong University
Jinan 250100
People's Republic of China
;
_publ_contact_author_email     bxzhao@sdu.edu.cn
_publ_contact_author_fax     ?
_publ_contact_author_phone     ?
_publ_section_title
;
1-(4-<i>tert</i>-Butylbenzyl)-3-phenyl-1<i>H</i>-pyrazole-5-carboxylic acid
;
loop_
    _publ_author_name
    _publ_author_address
    'Tang, Zheng'
;
Submarine College of the Navy
Qingdao 266071
People's Republic of China
;
    'Ding, Xiao-Ling'
;
College of Advanced Professional Technology
Qingdao University
Qingdao 266061
People's Republic of China
;
    'Xie, Yong-Sheng'
;
School of Chemistry and Chemical Engineering
Shandong University
Jinan 250100
People's Republic of China
;
    'Zhao, Bao-Xiang'
;
School of Chemistry and Chemical Engineering
Shandong University
Jinan 250100
People's Republic of China
;
