# Supplementary material for: 1-(4-tert-Butyl­benz­yl)-3-phenyl-1H-pyrazole-5-carboxylic acid
Source: Acta Crystallogr Sect E Struct Rep Online. 2009 May 14;65(Pt 6):o1273. doi: 10.1107/S1600536809017000 (PMC2969815; doi:10.1107/S1600536809017000)
Supplement: Supplementary file 2 [file e-65-o1273-Isup2.hkl]

#
# h,k,l, Fc-squared, Fo-squared, sigma(Fo-squared) and status flag
#
data_I
_shelx_title ' I         P2(1)/c'
_shelx_refln_list_code          4
_shelx_F_calc_maximum      230.08
_exptl_crystal_F_000       711.88
_reflns_d_resolution_high  0.8092
 
loop_
 _symmetry_equiv_pos_as_xyz
 'x, y, z'
 '-x, y+1/2, -z+1/2'
 '-x, -y, -z'
 'x, -y-1/2, z-1/2'
 
_cell_length_a    12.3360
_cell_length_b    17.6320
_cell_length_c     8.7876
_cell_angle_alpha  90.000
_cell_angle_beta   97.910
_cell_angle_gamma  90.000
 
_shelx_F_squared_multiplier     1.000
 
loop_
 _refln_index_h
 _refln_index_k
 _refln_index_l
 _refln_F_squared_calc
 _refln_F_squared_meas
 _refln_F_squared_sigma
 _refln_observed_status
   2   0   0     6911.18     7553.62    110.40 o
   3   0   0     1141.81     1069.83     11.78 o
   5   0   0      442.47      414.46      4.64 o
   6   0   0     1682.61     1829.00     16.74 o
   8   0   0       27.95       26.05      1.55 o
   9   0   0       35.18       34.76      2.93 o
  10   0   0        4.74        2.27      1.29 o
  11   0   0        2.34        5.52      1.62 o
  12   0   0       65.35       66.47      3.56 o
  13   0   0      299.43      291.87      7.58 o
   1   1   0      415.09      469.38      8.74 o
   2   1   0     1372.57     1484.84     23.75 o
   3   1   0     2381.90     2320.36     15.44 o
   4   1   0       96.66       92.98      1.18 o
   5   1   0      501.81      577.62      4.28 o
   6   1   0       27.31       31.62      0.85 o
   7   1   0       79.82       63.67      1.20 o
   8   1   0     1796.04     1919.49     12.78 o
   9   1   0       60.80       70.83      2.14 o
  10   1   0      109.61      125.23      2.96 o
  11   1   0        3.31        2.66      1.04 o
  12   1   0      142.45      154.62      5.81 o
  13   1   0       15.86       10.15      4.16 o
  14   1   0        0.01        1.23      2.33 o
   1   2   0        6.40        0.25      0.34 o
   2   2   0     2486.22     2216.20     14.52 o
   3   2   0     4424.59     4556.57     40.55 o
   4   2   0       97.03       82.79      1.06 o
   6   2   0        0.93        0.95      0.34 o
   7   2   0      722.36      666.03      5.19 o
   8   2   0       14.03       16.66      0.76 o
   9   2   0       29.05       25.02      1.13 o
  10   2   0       44.37       34.43      1.72 o
  11   2   0        2.33        6.54      1.15 o
  12   2   0        5.81       12.57      1.74 o
  13   2   0       18.19       15.22      2.42 o
  14   2   0        0.32        1.29      1.91 o
  15   2   0        0.78        3.37      3.21 o
   1   3   0     6997.75     7237.42     73.15 o
   2   3   0      835.05      694.94      5.89 o
   3   3   0       93.52      114.63      1.34 o
   5   3   0       38.74       45.45      1.00 o
   6   3   0      259.51      303.34      2.81 o
   9   3   0      467.44      417.22      4.57 o
  10   3   0       85.76      110.60      2.82 o
  11   3   0       40.13       46.44      2.60 o
  12   3   0        0.01        3.79      1.71 o
  13   3   0       16.46       14.15      2.50 o
  14   3   0       13.83       16.65      2.69 o
   1   4   0     2853.96     2637.71     33.39 o
   2   4   0     1785.17     1724.00     15.24 o
   3   4   0       38.26       30.71      0.80 o
   4   4   0      125.63      136.68      1.50 o
   5   4   0       38.86       28.63      0.67 o
   6   4   0      328.43      358.82      3.20 o
   7   4   0      109.48      125.81      1.75 o
   8   4   0       11.61        8.74      0.76 o
   9   4   0      200.94      218.42      3.11 o
  10   4   0       19.90       23.81      2.71 o
  11   4   0      224.61      248.66     10.48 o
  12   4   0       42.54       49.00      5.09 o
  13   4   0       13.06       10.87      2.41 o
  14   4   0        8.16       13.31      2.69 o
   1   5   0      261.13      235.71      2.97 o
   2   5   0      120.94      149.00      1.72 o
   4   5   0      129.34      124.18      1.49 o
   5   5   0       66.14       90.61      1.19 o
   6   5   0      279.46      266.53      2.64 o
   7   5   0      674.80      748.81      5.80 o
   8   5   0      345.98      333.54      4.87 o
  10   5   0        2.13        0.21      0.79 o
  11   5   0        2.11        2.17      2.79 o
  12   5   0       41.85       44.33      3.41 o
  13   5   0       80.31       94.59      4.87 o
  14   5   0       47.45       45.37      3.85 o
   0   6   0     5643.05     5291.17     76.65 o
   2   6   0      808.52      655.63      5.96 o
   3   6   0      740.42      770.89      6.08 o
   4   6   0     1127.29     1223.01      7.85 o
   5   6   0      723.71      791.35      5.78 o
   6   6   0      581.30      690.80      5.28 o
   7   6   0      345.73      328.91      3.56 o
   8   6   0        2.82        4.40      0.79 o
   9   6   0      622.90      628.28      7.53 o
  11   6   0       80.43       98.85      4.94 o
  12   6   0       40.19       32.76      3.18 o
  13   6   0        0.59        2.03      1.93 o
  14   6   0        7.86        9.77      2.64 o
   4   7   0     1541.33     1544.07     11.30 o
   5   7   0      139.50      148.12      2.39 o
   6   7   0       98.97      125.70      2.02 o
   7   7   0       30.29       27.00      1.36 o
   8   7   0      389.85      392.14      4.99 o
   9   7   0       78.47       82.15      3.12 o
  10   7   0       13.96       11.17      1.44 o
  11   7   0        2.48        2.65      1.73 o
  12   7   0      202.27      198.68     12.95 o
  13   7   0       14.58       12.43      2.55 o
  14   7   0       17.54       19.25      3.12 o
   1   8   0     2340.38     2252.85     20.24 o
   2   8   0     1663.29     1811.98     16.12 o
   3   8   0      385.53      469.49      4.37 o
   4   8   0      731.29      741.93      6.27 o
   5   8   0       17.17       10.00      0.79 o
   6   8   0      297.20      355.49      3.45 o
   7   8   0      234.59      215.68      3.36 o
   8   8   0       18.68       14.19      1.43 o
   9   8   0       55.24       61.90      2.49 o
  10   8   0      132.15      131.97      3.96 o
  11   8   0        7.20        8.84      2.12 o
  12   8   0      132.69      164.03     20.98 o
  13   8   0        1.90        4.67      2.12 o
  14   8   0        2.70        1.00      2.19 o
   1   9   0      249.26      311.83      4.24 o
   2   9   0       67.98       86.43      2.04 o
   3   9   0       39.10       43.12      1.19 o
   5   9   0        1.28        7.49      0.61 o
   7   9   0       51.30       57.33      1.79 o
   8   9   0      169.11      183.62      5.95 o
   9   9   0      120.37      125.70      3.49 o
  10   9   0       76.76       70.65      2.87 o
  11   9   0       17.47       16.54      2.69 o
  12   9   0       92.83       92.46     11.52 o
  13   9   0       17.88       15.30      2.92 o
   3  10   0       80.30       76.61      1.59 o
   4  10   0      172.38      205.03      2.86 o
   5  10   0      938.05      907.94      6.97 o
   6  10   0      249.71      303.10      3.28 o
   7  10   0        3.40        6.55      0.95 o
   8  10   0      367.25      383.37      7.17 o
   9  10   0        0.36       -0.99      1.49 o
  10  10   0        5.84        4.33      1.27 o
  11  10   0       14.97       17.48      1.86 o
  12  10   0      112.55      113.99      5.51 o
  13  10   0       37.26       40.17      3.97 o
   1  11   0       18.32       15.91      1.23 o
   2  11   0        7.51        5.88      0.81 o
   3  11   0      208.78      201.67      3.60 o
   4  11   0       97.19      107.73      2.02 o
   5  11   0        6.79        7.24      0.63 o
   6  11   0        2.22        1.28      0.62 o
   7  11   0      368.98      390.29      5.27 o
   8  11   0       48.69       47.09      1.98 o
   9  11   0        1.49       -0.19      1.02 o
  10  11   0        1.09        2.50      1.29 o
  11  11   0       12.52       10.15      1.64 o
  12  11   0        4.58        5.69      2.30 o
  13  11   0       75.97       93.21      5.55 o
   0  12   0        5.74        7.45      2.01 o
   1  12   0       52.58       58.50      1.90 o
   2  12   0      320.12      307.80      4.72 o
   3  12   0       42.72       44.78      1.79 o
   4  12   0       23.47       24.99      1.21 o
   5  12   0       25.97       35.47      1.57 o
   6  12   0       16.11       14.04      1.02 o
   7  12   0       54.12       49.45      2.00 o
   8  12   0      340.60      345.50      5.13 o
   9  12   0       52.31       49.96      3.24 o
  10  12   0       33.04       31.95      2.29 o
  11  12   0        0.39        1.12      1.31 o
  12  12   0        0.16       -1.81      1.81 o
   1  13   0      173.57      171.58      3.48 o
   2  13   0       73.34       67.93      2.27 o
   4  13   0        8.78        9.82      0.96 o
   5  13   0       22.66       26.29      1.27 o
   6  13   0        3.57        5.72      1.06 o
   7  13   0       18.92       14.72      1.70 o
   8  13   0        0.21        0.89      0.97 o
   9  13   0        2.35        1.33      1.15 o
  10  13   0        6.13        4.11      1.47 o
  11  13   0        0.85        0.38      1.30 o
  12  13   0        0.70        2.97      2.13 o
   0  14   0        0.01        1.28      1.59 o
   1  14   0        2.15        1.29      0.92 o
   2  14   0       54.69       50.96      2.08 o
   3  14   0      116.71      125.94      3.09 o
   4  14   0       33.10       33.48      1.78 o
   5  14   0      125.97      124.37      2.48 o
   6  14   0      113.50      114.26      3.23 o
   7  14   0       53.18       54.37      2.24 o
   8  14   0       50.58       51.86      2.24 o
   9  14   0       16.50       19.27      1.97 o
  10  14   0       81.99       83.10      5.60 o
  11  14   0        9.78        4.68      1.61 o
   1  15   0      116.60      129.00      3.91 o
   2  15   0      355.36      346.98      5.54 o
   3  15   0        0.73       -0.05      0.88 o
   4  15   0       17.52       20.94      1.57 o
   5  15   0        8.45        9.63      1.11 o
   6  15   0        2.77        1.23      1.05 o
   7  15   0        1.89        0.99      1.56 o
   8  15   0       18.22       18.87      2.31 o
   9  15   0       22.62       28.01      2.36 o
  10  15   0       11.02       11.82      2.21 o
   0  16   0      604.29      588.62     13.81 o
   1  16   0      256.56      240.15      5.66 o
   2  16   0       23.97       22.91      3.90 o
   3  16   0       84.95       99.04      3.05 o
   4  16   0       21.17       15.77      1.54 o
   5  16   0        3.27        2.09      0.94 o
   6  16   0        0.21       -0.84      1.32 o
   7  16   0        0.73        0.52      1.06 o
   8  16   0        1.18        1.53      1.17 o
   9  16   0        4.20        8.63      2.06 o
  10  16   0       15.30       15.25      3.66 o
   1  17   0       40.70       41.55      3.15 o
   2  17   0        0.26       -0.78      1.37 o
   3  17   0       84.77       85.35      9.08 o
   4  17   0       16.39       16.40      1.47 o
   5  17   0        4.20        2.72      1.21 o
   6  17   0        1.60        2.29      1.23 o
   7  17   0        5.97        4.34      1.37 o
   8  17   0       15.20       16.93      2.19 o
   9  17   0        0.46        0.86      1.71 o
   0  18   0        5.10        5.39      2.21 o
   1  18   0       22.42       23.14      3.19 o
   2  18   0        4.77        3.43      1.53 o
   3  18   0       97.85       93.04      3.94 o
   4  18   0      102.61      114.66      2.99 o
   5  18   0       12.86        9.60      1.64 o
   6  18   0        0.55       -0.99      1.46 o
   7  18   0        4.94        5.93      1.54 o
   8  18   0       43.17       49.86      2.81 o
   1  19   0        0.75        0.76      1.45 o
   2  19   0        4.90        6.07      1.69 o
   3  19   0       13.47        9.07      1.90 o
   4  19   0       36.72       40.62      3.11 o
   5  19   0        2.57        3.55      1.76 o
   6  19   0        4.79        4.14      1.51 o
   7  19   0        0.21        1.19      1.38 o
   0  20   0        7.46        3.17      2.28 o
   1  20   0        4.34        2.24      1.67 o
   2  20   0        5.57        3.20      1.74 o
   3  20   0        8.26        6.96      1.55 o
   4  20   0       39.43       40.69      3.07 o
   5  20   0        3.64        4.11      1.84 o
   1  21   0        2.75        1.05      1.50 o
   2  21   0        0.49        0.06      1.66 o
   3  21   0        5.45        9.03      1.47 o
   4  21   0        5.84       12.34      4.72 o
 -15   1   1        0.09        1.02      2.59 o
 -14   1   1       10.97       14.91      1.98 o
 -13   1   1       83.36       84.68      3.51 o
 -12   1   1        2.40        2.66      1.18 o
 -11   1   1        6.50       11.94      2.18 o
 -10   1   1      108.45      111.16      2.81 o
  -9   1   1      176.71      156.17      3.71 o
  -8   1   1      179.23      212.85      2.73 o
  -7   1   1      454.76      462.78      3.78 o
  -6   1   1      264.57      259.88      2.36 o
  -5   1   1       47.42       42.33      0.73 o
  -4   1   1      485.66      360.47      3.24 o
  -3   1   1      775.94      601.92      5.83 o
  -2   1   1     4590.39     4598.32     94.86 o
  -1   1   1     1480.46     1430.68     19.94 o
   0   1   1      816.66      705.17     10.37 o
   1   1   1      949.06      796.48      8.67 o
   2   1   1        2.71       -0.28      0.28 o
   3   1   1    21417.36    21383.63    138.82 o
   4   1   1     3142.31     3105.59     19.02 o
   5   1   1      268.29      350.86      3.25 o
   6   1   1      617.29      705.40      5.36 o
   7   1   1       14.39       19.70      0.80 o
   8   1   1       93.58       81.38      1.54 o
   9   1   1      109.15      133.18      2.07 o
  10   1   1       92.95       82.51      2.46 o
  11   1   1        2.02        3.19      1.05 o
  12   1   1        5.67       10.51      1.66 o
  13   1   1        7.42        4.98      3.27 o
  14   1   1       12.55       16.66      3.99 o
 -15   2   1       51.89       50.92      4.01 o
 -14   2   1       72.59       87.53      4.65 o
 -13   2   1      250.46      267.22      5.97 o
 -12   2   1      114.53      114.55      5.97 o
 -11   2   1      105.37      118.48      3.37 o
  -7   2   1      245.38      307.13      2.83 o
  -6   2   1      371.72      398.23      3.26 o
  -5   2   1       14.67       14.55      0.55 o
  -4   2   1        0.29        0.15      0.31 o
  -3   2   1       85.34      121.00      1.82 o
  -2   2   1     5833.72     6080.19    116.24 o
  -1   2   1    21288.96    23841.14    343.54 o
   0   2   1     1765.12     1745.72     18.18 o
   1   2   1      258.26      222.51      4.33 o
   2   2   1     5156.52     5115.05     37.24 o
   3   2   1     2637.65     2778.79     18.69 o
   4   2   1      250.90      253.24      2.58 o
   5   2   1      511.60      533.24      4.48 o
   6   2   1      923.98      956.85      6.88 o
   7   2   1      106.90      105.10      1.64 o
   8   2   1        3.31        4.18      0.58 o
   9   2   1        0.26       -0.55      0.55 o
  10   2   1       98.23       86.01      2.51 o
  11   2   1      107.62       99.02      3.39 o
  12   2   1      201.70      202.27      7.13 o
  13   2   1        4.77        2.90      2.40 o
  14   2   1       60.42       61.47      6.01 o
 -15   3   1       58.70       68.35      4.50 o
 -14   3   1       69.25       69.89      4.33 o
 -12   3   1       15.60       12.23      2.51 o
 -10   3   1       20.81       16.30      1.36 o
  -9   3   1       37.71       53.93      1.94 o
  -8   3   1      180.94      252.16      3.11 o
  -7   3   1      683.61      677.00      5.15 o
  -1   3   1     2458.97     2168.90     17.94 o
   0   3   1     4113.71     3757.52     30.62 o
   1   3   1      671.51      651.29     11.60 o
   2   3   1     2681.18     2774.58     20.72 o
   3   3   1     1017.99     1025.81      7.94 o
   5   3   1      225.26      230.91      2.79 o
   6   3   1        0.30        0.59      0.45 o
   8   3   1       26.78       31.60      1.06 o
   9   3   1      207.02      236.04      3.42 o
  10   3   1       15.02       11.37      1.25 o
  11   3   1        0.00       -1.43      1.46 o
  12   3   1        1.09        1.23      1.96 o
  13   3   1       14.05        6.68      2.13 o
  14   3   1        4.98        4.52      2.12 o
 -14   4   1       11.65        9.65      2.51 o
 -13   4   1       32.85       36.33      3.43 o
 -12   4   1      113.29      105.23      3.68 o
 -11   4   1      398.51      460.37      7.51 o
 -10   4   1      109.29       86.89      3.03 o
  -9   4   1      197.13      225.00      3.49 o
  -8   4   1       83.20      108.28      1.98 o
  -7   4   1      439.06      362.23      3.33 o
  -3   4   1      654.92      725.10      6.27 o
  -2   4   1       80.45       79.89      1.22 o
  -1   4   1     2574.99     2267.96     19.47 o
   0   4   1      135.96      116.22      1.64 o
   1   4   1        5.35        9.61      0.49 o
   3   4   1       76.01       76.36      1.40 o
   5   4   1      388.89      430.29      3.60 o
   6   4   1       32.23       28.07      0.90 o
   7   4   1        4.36        8.25      0.74 o
   8   4   1       14.28       12.31      0.77 o
   9   4   1        1.19        1.26      0.88 o
  11   4   1      174.59      162.07      5.49 o
  12   4   1      120.00      147.21      5.49 o
  13   4   1       49.46       50.76      5.72 o
  14   4   1       13.23       14.22      4.22 o
 -14   5   1        3.55        4.02      2.25 o
 -13   5   1      126.88      129.34      5.52 o
 -12   5   1       60.21       61.30      3.90 o
 -11   5   1       77.89       80.28      4.21 o
 -10   5   1      157.63      160.86      4.02 o
  -9   5   1      273.99      244.73      3.84 o
  -7   5   1      253.96      250.06      2.65 o
  -6   5   1       48.74       43.26      0.85 o
  -5   5   1       25.97       40.59      1.02 o
  -4   5   1       43.60       46.64      1.03 o
  -3   5   1     2004.04     2059.56     16.94 o
  -2   5   1     1518.83     1372.76     10.79 o
  -1   5   1      580.10      698.19      6.82 o
   0   5   1     2436.31     2316.41     19.98 o
   1   5   1      765.48      658.18      5.59 o
   3   5   1     3248.47     3028.05     20.15 o
   4   5   1       47.06       58.59      1.36 o
   5   5   1     2024.45     2033.02     14.03 o
   6   5   1       60.42       67.40      1.28 o
   7   5   1        0.36       -0.29      0.57 o
   8   5   1      398.08      396.75      3.87 o
   9   5   1      208.19      236.99      4.41 o
  10   5   1       10.11       13.34      1.76 o
  11   5   1        0.01        1.44      1.61 o
  12   5   1        0.81       -0.95      1.91 o
  13   5   1       33.52       35.68      5.01 o
  14   5   1       95.76      107.10      5.37 o
 -14   6   1       10.99        8.06      3.66 o
 -13   6   1        0.86        1.05      1.86 o
 -12   6   1        7.65        7.50      2.22 o
 -11   6   1      196.14      172.45      4.46 o
 -10   6   1      260.08      261.92      5.27 o
  -9   6   1      143.99      145.69      2.86 o
  -8   6   1       56.45       55.99      1.46 o
  -7   6   1       71.69       79.22      1.64 o
  -6   6   1        2.45        3.32      0.50 o
  -5   6   1       13.46       12.09      0.68 o
  -4   6   1      299.72      422.60      4.22 o
  -2   6   1      130.93      148.91      2.39 o
  -1   6   1      621.78      534.57      6.86 o
   2   6   1        1.20        3.47      0.47 o
   3   6   1        5.39        4.50      0.55 o
   4   6   1       99.20      107.65      1.95 o
   5   6   1      186.22      227.11      2.63 o
   6   6   1      180.34      184.67      3.11 o
   7   6   1      202.45      190.54      2.36 o
   8   6   1      116.07      140.74      3.28 o
   9   6   1        0.34       -0.46      0.85 o
  10   6   1      132.51      135.94      4.88 o
  11   6   1      152.29      162.91      5.71 o
  12   6   1       31.32       25.50      2.97 o
  13   6   1       30.90       32.59      3.70 o
  14   6   1       35.09       43.08      3.89 o
 -14   7   1        0.00        1.36      5.09 o
 -13   7   1        9.90        8.07      2.40 o
 -12   7   1       56.99       78.58      4.48 o
 -11   7   1       31.42       31.60      2.97 o
 -10   7   1      177.36      185.55      7.03 o
  -9   7   1       58.92       50.41      1.85 o
  -8   7   1        0.37        1.82      0.62 o
  -7   7   1      292.08      280.32      3.36 o
  -6   7   1      411.42      446.47      4.31 o
  -4   7   1        1.11       -0.02      0.41 o
  -3   7   1     1127.24     1158.46      9.66 o
  -2   7   1      555.31      607.53      6.52 o
  -1   7   1      668.80      661.16      6.92 o
   0   7   1     1758.50     2022.70     18.07 o
   1   7   1     5870.11     6186.27     52.33 o
   2   7   1     1786.51     1794.80     14.00 o
   3   7   1       67.27       59.73      1.13 o
   5   7   1        7.62        9.16      0.75 o
   6   7   1        8.74       11.64      0.88 o
   7   7   1      176.06      177.68      5.35 o
   8   7   1        4.73        3.91      0.96 o
   9   7   1       41.29       52.48      2.26 o
  10   7   1      176.71      172.19      4.08 o
  11   7   1       27.51       23.21      2.73 o
  12   7   1        0.53        1.73      1.72 o
  13   7   1        0.97        0.76      1.79 o
  14   7   1        7.00        9.93      2.72 o
 -14   8   1        6.16        6.68      2.49 o
 -13   8   1       11.38        9.53      3.02 o
 -12   8   1      163.26      161.27      6.10 o
 -11   8   1       32.43       36.76      4.01 o
 -10   8   1      134.71      138.66      3.62 o
  -9   8   1      316.09      317.89      4.65 o
  -8   8   1        0.75        0.16      0.59 o
  -7   8   1       88.81       92.37      1.89 o
  -6   8   1      389.12      393.98      4.07 o
  -5   8   1        1.17        3.67      0.57 o
   2   8   1       17.64       12.24      0.95 o
   3   8   1      381.33      411.02      3.82 o
   4   8   1      320.61      301.88      2.95 o
   5   8   1       29.64       21.14      0.82 o
   6   8   1      122.71      151.99      4.48 o
   7   8   1       96.90       99.47      2.29 o
   8   8   1      383.44      384.51      6.12 o
   9   8   1        2.17        2.95      1.46 o
  11   8   1        4.42        3.27      1.29 o
  12   8   1       45.58       52.08      4.01 o
  13   8   1        3.78        5.78      2.37 o
 -13   9   1        9.80        7.98      2.41 o
 -12   9   1        0.33       -1.12      1.71 o
 -11   9   1       17.99       19.13      4.37 o
 -10   9   1       44.06       48.41      2.34 o
  -9   9   1       23.71       27.54      1.49 o
  -8   9   1      396.35      402.61      4.56 o
  -7   9   1       50.35       41.16      1.75 o
  -6   9   1       78.76       89.56      1.77 o
  -5   9   1        0.10        3.02      1.27 o
  -4   9   1       49.09       64.60      1.56 o
  -2   9   1      244.12      194.18      3.22 o
   0   9   1      395.52      481.12      7.32 o
   2   9   1        2.19        3.37      0.49 o
   3   9   1      300.42      267.63      2.95 o
   4   9   1        0.79       -0.05      0.40 o
   5   9   1       90.15       90.32      2.16 o
   6   9   1      160.62      180.37      3.40 o
   7   9   1       10.73       16.46      1.15 o
   8   9   1      133.18      121.51      4.78 o
   9   9   1       63.65       82.24      2.94 o
  10   9   1       75.25       72.35      4.41 o
  11   9   1        6.45        6.85      1.53 o
  12   9   1       13.11       12.89      2.74 o
  13   9   1        0.49       -3.01      3.48 o
 -13  10   1        4.90        3.41      2.29 o
 -12  10   1       20.39       21.01      2.95 o
 -11  10   1       93.81      108.18      5.10 o
 -10  10   1       17.38       17.01      1.72 o
  -9  10   1       87.59       94.64      2.51 o
  -8  10   1       93.05       88.88      2.10 o
  -7  10   1       13.49       16.83      1.06 o
  -6  10   1       62.68       61.17      2.70 o
  -5  10   1      102.54      107.50      1.99 o
  -4  10   1       16.66       17.28      0.98 o
  -3  10   1       42.57       40.12      1.34 o
  -2  10   1       38.84       44.76      1.59 o
  -1  10   1      343.30      409.85      5.03 o
   1  10   1        0.79        0.08      0.55 o
   2  10   1       57.52       54.89      2.50 o
   3  10   1      106.96      100.07      1.75 o
   4  10   1        0.08        0.30      0.45 o
   5  10   1        5.98        3.41      0.64 o
   6  10   1       54.63       54.13      1.80 o
   7  10   1      127.16      125.13      2.75 o
   8  10   1      310.58      310.73      6.07 o
   9  10   1       10.82       11.65      1.50 o
  10  10   1       68.70       68.37      2.92 o
  11  10   1      116.87      123.29      3.91 o
  12  10   1        2.76        3.94      2.19 o
  13  10   1       18.31       17.48      4.52 o
 -13  11   1       31.36       25.60      3.58 o
 -12  11   1        0.08       -1.34      1.80 o
 -11  11   1        5.75       -0.16      1.79 o
 -10  11   1        2.11        1.41      1.09 o
  -9  11   1       66.70       63.37      2.18 o
  -8  11   1       22.25       25.02      1.53 o
  -6  11   1       59.50       54.74      2.06 o
  -5  11   1       13.84       13.31      1.06 o
  -4  11   1        0.24        1.06      0.59 o
  -3  11   1        7.88       10.92      0.88 o
  -2  11   1       37.22       41.82      1.88 o
  -1  11   1        0.26        1.15      0.55 o
   0  11   1      174.92      218.06      4.36 o
   2  11   1        0.27       -0.16      0.68 o
   4  11   1        0.26        2.19      0.66 o
   5  11   1        0.28        0.40      0.62 o
   7  11   1       27.19       28.95      3.25 o
   8  11   1       75.17       68.06      4.75 o
   9  11   1       79.39       83.21      3.16 o
  10  11   1        0.31       -0.91      1.18 o
  11  11   1       21.00       22.50      2.14 o
  12  11   1        3.33        1.87      1.96 o
 -12  12   1       12.07       13.35      2.78 o
 -11  12   1        8.96        6.17      2.06 o
 -10  12   1       67.98       59.36      3.00 o
  -9  12   1      148.97      163.84      3.48 o
  -8  12   1      413.09      391.97      5.57 o
  -7  12   1      221.55      209.10      3.36 o
  -6  12   1      108.81      119.17      2.76 o
  -5  12   1       13.75       11.48      1.06 o
  -4  12   1       52.36       53.53      1.52 o
  -3  12   1        9.04       10.58      1.08 o
   0  12   1        2.07        5.19      0.80 o
   2  12   1      173.74      182.30      3.87 o
   3  12   1        0.14       -0.05      0.56 o
   4  12   1       55.49       53.86      1.72 o
   5  12   1       13.57       11.52      1.03 o
   7  12   1       74.96       86.65      4.81 o
   8  12   1       46.25       41.32      2.35 o
   9  12   1       87.59       90.40      3.32 o
  10  12   1      127.72      142.69      4.68 o
  11  12   1      128.52      126.58      4.12 o
  12  12   1       33.39       34.86      3.70 o
 -12  13   1        6.00        2.11      2.37 o
 -11  13   1        2.39        3.23      1.47 o
 -10  13   1       22.85       22.43      1.66 o
  -9  13   1        1.76        1.93      0.99 o
  -8  13   1       95.94      103.16      3.12 o
  -7  13   1      142.47      139.59      2.82 o
  -6  13   1      141.09      140.46      3.78 o
  -5  13   1      347.58      341.84      4.21 o
  -4  13   1      258.48      233.68      3.32 o
  -3  13   1      157.29      135.75      3.07 o
  -2  13   1        2.40        0.95      0.90 o
  -1  13   1      286.90      299.43      5.78 o
   0  13   1      457.57      462.49      7.72 o
   1  13   1     1044.33     1029.05     11.23 o
   2  13   1     1074.81     1128.04     10.54 o
   3  13   1       69.23       62.76      1.91 o
   4  13   1        3.99        4.74      1.66 o
   5  13   1      171.12      166.17      3.55 o
   6  13   1      107.47      110.43      2.61 o
   7  13   1       58.39       64.44      4.70 o
   8  13   1      136.77      140.86      4.76 o
   9  13   1       51.61       54.25      2.76 o
  10  13   1       45.59       44.44      2.71 o
  11  13   1       14.35       14.98      1.98 o
 -11  14   1        0.24        2.29      1.41 o
 -10  14   1        2.44        5.74      1.25 o
  -9  14   1       23.91       18.90      1.61 o
  -8  14   1       64.73       61.52      2.81 o
  -7  14   1      245.05      226.22      5.57 o
  -6  14   1      273.34      246.76     11.95 o
  -5  14   1       31.16       33.80      2.18 o
  -4  14   1        3.24        1.29      0.84 o
  -3  14   1       85.51       95.61      2.70 o
  -2  14   1        1.01        1.59      1.03 o
  -1  14   1      187.41      184.62      4.55 o
   0  14   1      182.34      154.63      4.18 o
   1  14   1      219.12      211.29      7.02 o
   2  14   1      171.38      160.33      2.71 o
   3  14   1       21.05       21.37      1.33 o
   4  14   1        0.07       -0.43      0.71 o
   5  14   1       44.94       41.15      1.92 o
   6  14   1        7.23        8.76      1.13 o
   7  14   1      103.82       91.58      3.91 o
   8  14   1       46.44       43.84      3.03 o
   9  14   1       94.81       96.30      4.22 o
  10  14   1       31.21       27.71      3.21 o
  11  14   1        6.21        2.28      1.86 o
 -11  15   1        4.87        4.95      1.66 o
 -10  15   1        0.00       -0.58      0.98 o
  -9  15   1        2.59        2.15      1.11 o
  -8  15   1       17.77       15.75      1.53 o
  -7  15   1       18.47       18.47      1.59 o
  -6  15   1       12.54       16.16      1.75 o
  -5  15   1       76.42       72.99      3.37 o
  -4  15   1       69.98       72.30      2.15 o
  -3  15   1        0.26       -0.16      0.82 o
  -2  15   1        6.36        5.06      1.12 o
  -1  15   1       33.85       32.92      2.25 o
   0  15   1       24.19       26.63      2.05 o
   1  15   1       37.91       36.41      2.41 o
   2  15   1      264.39      275.66      3.81 o
   3  15   1       46.67       52.04      1.94 o
   4  15   1       37.08       32.46      1.66 o
   5  15   1        0.34        1.18      0.89 o
   6  15   1        3.59        3.38      1.12 o
   7  15   1        0.08        0.02      1.22 o
   8  15   1        6.79        8.28      1.91 o
   9  15   1        8.68        7.12      1.92 o
  10  15   1        3.78        3.01      1.72 o
 -10  16   1        0.98       -0.52      1.13 o
  -9  16   1       19.62       17.26      1.69 o
  -8  16   1        7.96        8.45      1.39 o
  -7  16   1        0.22       -0.91      0.91 o
  -6  16   1       11.97       11.10      1.89 o
  -5  16   1       25.24       26.43      3.12 o
  -4  16   1       30.75       25.30      1.76 o
  -3  16   1        6.61        6.20      1.41 o
  -2  16   1        0.46       -1.00      1.00 o
  -1  16   1       23.70       26.62      2.19 o
   0  16   1        9.48        6.24      1.65 o
   1  16   1        2.46        3.94      1.57 o
   2  16   1       43.72       51.54      2.02 o
   3  16   1      156.98      160.28      3.76 o
   4  16   1       81.82       85.19      2.78 o
   5  16   1       47.03       48.63      2.00 o
   6  16   1        0.21        1.55      1.10 o
   7  16   1        0.05       -0.79      1.39 o
   8  16   1       12.83       14.37      3.28 o
   9  16   1        1.01       -1.50      1.50 o
  -9  17   1        8.86       10.44      1.54 o
  -8  17   1        2.63        0.39      1.27 o
  -7  17   1       15.73       15.48      1.78 o
  -6  17   1        0.60        0.32      1.34 o
  -5  17   1       21.48       26.05      2.41 o
  -4  17   1       41.43       50.91      2.33 o
  -3  17   1       15.25       14.63      1.86 o
  -2  17   1       25.03       21.13      2.09 o
  -1  17   1       11.07        4.13      1.47 o
   0  17   1        0.84        0.57      1.23 o
   1  17   1       29.55       32.72      1.95 o
   2  17   1       90.18       68.60      3.53 o
   3  17   1       29.80       23.14      1.78 o
   4  17   1       11.64        9.29      1.46 o
   5  17   1       16.77       15.34      1.45 o
   6  17   1        2.50        1.33      1.22 o
   7  17   1        0.47        3.62      1.66 o
   8  17   1       12.32       11.13      3.33 o
   9  17   1       18.18       19.34      2.67 o
  -8  18   1        3.02        3.08      1.47 o
  -7  18   1       10.78       15.13      3.19 o
  -6  18   1        9.64        7.96      1.30 o
  -5  18   1        2.88        1.11      1.44 o
  -4  18   1        1.03        4.67      2.18 o
  -3  18   1        7.62        6.67      1.66 o
  -2  18   1        2.62        0.30      3.11 o
  -1  18   1        3.46        2.25      1.43 o
   0  18   1        2.66        2.97      1.49 o
   1  18   1        1.19        0.83      0.96 o
   2  18   1        5.02        6.39      1.30 o
   3  18   1       17.47       21.63      1.84 o
   4  18   1        5.68        7.42      1.47 o
   5  18   1        0.00       -1.04      1.04 o
   6  18   1        6.41        8.28      1.56 o
   7  18   1        1.89        2.94      1.70 o
   8  18   1       16.80       20.56      2.73 o
  -7  19   1       12.37       16.30      2.04 o
  -6  19   1        6.01        7.24      1.36 o
  -5  19   1       83.10       95.96      6.10 o
  -4  19   1       34.76       48.89      4.54 o
  -3  19   1        3.01        6.52      1.81 o
  -2  19   1        0.09        0.66      1.41 o
  -1  19   1        4.42        4.47      1.63 o
   0  19   1       20.95       21.43      1.87 o
   1  19   1       40.30       37.39      2.19 o
   2  19   1        8.94        9.35      1.52 o
   3  19   1        2.70        0.89      1.26 o
   4  19   1        2.02        3.48      1.36 o
   5  19   1        9.71       12.79      2.15 o
   6  19   1       15.38       24.46      2.62 o
   7  19   1        1.41        2.58      1.69 o
  -6  20   1        0.56        2.94      1.75 o
  -5  20   1        2.75        0.06      2.18 o
  -4  20   1       11.88       16.87      3.55 o
  -3  20   1        0.69       -1.55      2.60 o
  -2  20   1        2.51        4.09      2.01 o
  -1  20   1        0.43        0.72      1.44 o
   0  20   1        2.80        4.15      1.14 o
   1  20   1        0.74        1.81      1.23 o
   2  20   1        3.67        3.35      1.31 o
   3  20   1        5.30        5.16      1.82 o
   4  20   1        2.20        0.75      1.42 o
   5  20   1        1.99        1.12      1.52 o
  -3  21   1        0.68       -0.54      3.04 o
  -2  21   1        3.42        3.77      1.42 o
  -1  21   1        1.78        1.56      1.38 o
   0  21   1        6.08        6.92      1.56 o
   1  21   1        0.21       -0.40      1.15 o
   2  21   1        7.84        9.16      2.75 o
   3  21   1        1.54        1.77      1.40 o
 -15   0   2        1.87        5.92      3.08 o
 -14   0   2       33.90       32.23      4.48 o
 -13   0   2       62.01       71.41      5.67 o
 -12   0   2       66.80       62.62      3.60 o
 -11   0   2       47.94       51.05      3.88 o
  -8   0   2      133.58      143.87      3.94 o
  -7   0   2      195.85      200.82      3.13 o
  -6   0   2      253.55      237.62      3.49 o
  -5   0   2      747.12      865.09     10.00 o
  -4   0   2     1978.32     1905.96     45.53 o
  -3   0   2     1934.55     1812.61     19.31 o
  -2   0   2     5470.09     5512.72     56.21 o
  -1   0   2     5729.27     6303.41     63.97 o
   0   0   2    14490.62    13427.03    192.85 o
   1   0   2    49227.21    47128.14    668.50 o
   2   0   2    52935.29    53148.14   3359.48 o
   3   0   2    11115.42    11230.58    128.99 o
   4   0   2     6841.09     7222.14    106.50 o
   5   0   2      395.09      412.02      5.27 o
   6   0   2      881.56      937.28     10.18 o
   7   0   2      271.09      239.19      3.86 o
   8   0   2        4.08        5.76      0.94 o
   9   0   2        5.91        3.72      1.01 o
  10   0   2      181.48      158.70      4.80 o
  11   0   2      194.66      170.65      7.95 o
  12   0   2       24.33       31.07      4.23 o
  13   0   2        1.96       -2.28      2.28 o
  14   0   2        1.54        3.77      3.21 o
 -15   1   2       33.80       29.22      3.53 o
 -14   1   2        0.02        0.79      1.68 o
 -12   1   2       11.18        7.16      4.11 o
 -11   1   2      140.12      141.44      3.35 o
 -10   1   2      202.67      211.16      3.90 o
  -8   1   2      410.24      424.53      5.26 o
  -6   1   2     1355.46     1451.36     11.26 o
  -5   1   2     1052.89     1060.82     10.12 o
  -4   1   2      909.10      972.22      7.84 o
  -3   1   2     2407.54     2405.85     34.75 o
  -2   1   2     1424.54     1488.50     14.20 o
  -1   1   2     2956.07     3020.28     29.91 o
   0   1   2     1743.64     1702.95     15.96 o
   1   1   2     3103.32     3192.60     27.28 o
   2   1   2      210.05      239.38      2.74 o
   3   1   2      168.36      167.54      2.74 o
   4   1   2      371.99      409.19      3.43 o
   5   1   2      225.02      283.48      2.96 o
   6   1   2        2.32        5.41      0.53 o
   7   1   2       67.12       65.42      1.40 o
   8   1   2       28.65       36.99      1.34 o
   9   1   2      120.74      115.61      2.06 o
  10   1   2      130.87      123.93      2.85 o
  11   1   2      136.32      140.82      4.42 o
  12   1   2        0.96       -0.09      1.66 o
  13   1   2        0.04       -0.48      1.76 o
  14   1   2        6.84        5.48      3.43 o
 -15   2   2       40.88       41.22      3.62 o
 -14   2   2        5.91        6.80      1.79 o
 -13   2   2        0.20       -1.68      1.99 o
 -12   2   2        0.46       -0.88      1.13 o
 -11   2   2        0.03       -0.42      1.15 o
 -10   2   2       72.00       58.63      2.58 o
  -9   2   2       12.75       14.52      1.17 o
  -8   2   2      135.36      111.14      2.45 o
  -7   2   2       89.55       73.97      1.39 o
  -4   2   2     4199.29     4049.84     59.37 o
  -3   2   2     1037.24      996.98      7.96 o
  -2   2   2     4383.98     3859.95     28.13 o
  -1   2   2     5282.03     4546.03     32.87 o
   1   2   2       54.14       39.00      1.60 o
   2   2   2     1340.52     1399.73     12.87 o
   3   2   2     2004.90     1943.49     15.24 o
   4   2   2     6156.70     6676.61     43.94 o
   6   2   2      316.58      249.83      2.68 o
   7   2   2        2.85        3.96      0.55 o
   8   2   2        4.75        8.53      0.90 o
   9   2   2      194.80      206.64      3.06 o
  10   2   2        0.01       -0.55      0.79 o
  11   2   2       54.48       51.52      2.94 o
  12   2   2       46.53       48.69      3.50 o
  13   2   2       24.33       20.99      4.05 o
  14   2   2        0.17       -0.97      2.52 o
 -15   3   2       12.67        8.51      4.25 o
 -14   3   2        1.05        0.28      1.48 o
 -13   3   2       26.43       28.97      2.41 o
 -12   3   2        2.19        4.48      1.44 o
 -11   3   2        2.00        2.72      2.19 o
 -10   3   2        2.49        1.42      1.20 o
  -9   3   2      213.40      240.20      3.92 o
  -8   3   2      168.65      176.62      2.83 o
  -7   3   2        0.08        0.25      0.38 o
  -6   3   2       16.62        9.05      0.78 o
  -5   3   2      371.29      330.79      4.20 o
  -2   3   2      947.08      960.20      8.85 o
  -1   3   2       34.55       35.57      1.18 o
   1   3   2     2303.70     2555.79     39.82 o
   2   3   2      207.09      230.90      3.60 o
   3   3   2        5.23        5.03      0.59 o
   4   3   2     3229.64     3200.53     23.70 o
   5   3   2      561.53      666.85      5.14 o
   6   3   2      253.07      219.66      2.47 o
   8   3   2      207.37      189.54      3.03 o
   9   3   2       81.76       95.27      2.53 o
  10   3   2      341.40      315.42      5.13 o
  11   3   2       63.15       69.92      3.09 o
  12   3   2       34.69       34.77      3.02 o
  13   3   2       12.74       10.84      3.43 o
  14   3   2        9.08        5.67      3.39 o
 -14   4   2       44.89       42.68      2.84 o
 -13   4   2      114.01      127.07      4.29 o
 -12   4   2        0.44       -0.60      1.23 o
 -11   4   2      319.92      331.64      6.25 o
 -10   4   2      295.45      317.88      5.86 o
  -9   4   2       55.81       53.41      2.73 o
  -7   4   2      121.27      144.09      2.34 o
  -5   4   2      601.95      700.40      7.72 o
  -4   4   2      806.99      843.75      7.13 o
  -3   4   2     1785.52     1821.90     13.97 o
  -2   4   2     1971.61     1877.80     14.31 o
  -1   4   2      976.42     1025.33      9.41 o
   0   4   2        2.42       -0.20      0.28 o
   2   4   2     1228.50      941.36     11.34 o
   3   4   2      297.60      245.88      3.41 o
   4   4   2      338.63      342.19      5.66 o
   5   4   2       45.29       46.50      1.24 o
   6   4   2        2.66        5.06      0.53 o
   7   4   2        0.44        3.52      1.67 o
   8   4   2      984.96      998.63      8.59 o
   9   4   2       33.49       31.60      1.34 o
  10   4   2      153.21      148.71      3.24 o
  11   4   2       20.09       16.41      2.26 o
  12   4   2        9.68       11.78      2.24 o
  13   4   2        5.94        6.34      2.19 o
  14   4   2        0.81       -0.06      3.21 o
 -14   5   2        0.13       -1.70      2.27 o
 -13   5   2       40.44       32.57      2.56 o
 -12   5   2      124.97      141.62      4.28 o
 -11   5   2      246.12      232.07      5.28 o
 -10   5   2      342.75      344.04      6.16 o
  -9   5   2      263.81      259.55      4.96 o
  -8   5   2       88.91      134.65      3.60 o
  -7   5   2      192.28      200.56      3.44 o
  -6   5   2      695.83      742.00      6.85 o
  -5   5   2     1479.57     1585.01     17.73 o
  -4   5   2      344.43      289.80      3.10 o
  -3   5   2     1184.34     1107.52     12.72 o
  -2   5   2      441.44      380.50      3.77 o
   0   5   2      312.44      271.80      4.94 o
   1   5   2       48.81       43.16      1.22 o
   2   5   2        0.41        0.15      0.41 o
   4   5   2      287.45      269.83      5.02 o
   5   5   2        3.51        1.20      0.55 o
   6   5   2       22.72       17.92      1.02 o
   7   5   2       31.93       35.26      1.65 o
   8   5   2        2.40        2.46      0.78 o
   9   5   2       27.66       23.38      1.79 o
  10   5   2      256.28      267.85      5.10 o
  11   5   2        8.03        5.94      1.34 o
  12   5   2        4.73        4.63      1.93 o
  13   5   2        1.91        0.91      1.77 o
  14   5   2       11.79       12.17      4.23 o
 -14   6   2        9.20       11.61      2.69 o
 -13   6   2       14.04       17.26      2.66 o
 -12   6   2      134.67      144.11      5.19 o
 -11   6   2       32.83       41.78      2.50 o
 -10   6   2       15.57       23.27      2.04 o
  -9   6   2        1.09        1.52      0.67 o
  -8   6   2       47.70       49.28      1.87 o
  -7   6   2      161.26      196.94      3.93 o
  -6   6   2      443.50      380.18      5.12 o
  -5   6   2      931.02     1108.24      8.27 o
  -4   6   2      500.39      485.22      4.02 o
  -3   6   2     1784.91     2018.22     13.66 o
  -2   6   2      207.61      173.16      2.07 o
  -1   6   2      180.34      138.54      1.82 o
   0   6   2      551.31      561.09      5.83 o
   1   6   2       71.11       49.42      1.36 o
   2   6   2     2929.58     3091.37     27.17 o
   3   6   2     1378.77     1344.73     12.96 o
   5   6   2       11.29        7.93      0.77 o
   6   6   2      179.61      216.71      5.02 o
   7   6   2       23.12       29.40      1.35 o
   8   6   2      326.82      328.12      4.52 o
   9   6   2        7.33        6.48      1.21 o
  11   6   2      156.16      143.27      3.86 o
  12   6   2        9.33       10.81      3.30 o
  13   6   2       59.07       59.20      7.35 o
 -14   7   2        4.03        4.64      2.21 o
 -13   7   2       88.81       89.83      4.91 o
 -12   7   2        2.40        3.49      1.53 o
 -11   7   2        7.95       11.74      2.80 o
 -10   7   2      424.87      423.70      7.08 o
  -9   7   2      114.93      118.93      2.28 o
  -8   7   2      100.15      101.76      1.79 o
  -7   7   2       53.80       67.15      3.46 o
  -6   7   2       22.72       17.24      1.14 o
  -5   7   2        4.71        2.16      0.38 o
  -4   7   2      998.81     1155.64      8.43 o
  -3   7   2      232.17      214.43      2.34 o
  -2   7   2      739.01      866.73      8.21 o
  -1   7   2      193.83      181.84      2.05 o
   0   7   2      446.84      484.83      4.12 o
   1   7   2      122.01      100.73      2.65 o
   2   7   2      488.30      416.09      5.17 o
   3   7   2      618.58      578.01      6.71 o
   4   7   2        0.31       -0.15      0.92 o
   5   7   2      143.56      130.21      2.74 o
   6   7   2       28.38       33.00      1.39 o
   7   7   2       93.97      102.87      2.34 o
   8   7   2      215.21      202.68      3.49 o
   9   7   2       67.04       66.10      2.59 o
  10   7   2       57.28       60.77      2.60 o
  11   7   2       15.67       16.47      1.76 o
  12   7   2        5.47        4.74      2.86 o
  13   7   2       34.57       39.93      4.58 o
 -14   8   2        0.53        3.42      2.22 o
 -13   8   2        6.47        9.43      2.40 o
 -12   8   2       95.31      109.29      6.12 o
 -11   8   2       30.51       34.51      2.38 o
 -10   8   2       21.12       22.33      1.96 o
  -9   8   2      306.74      302.80      4.32 o
  -8   8   2       29.82       28.53      1.47 o
  -7   8   2       73.40       77.25      2.30 o
  -6   8   2      286.21      284.53      4.47 o
  -5   8   2       70.95       74.22      1.70 o
  -4   8   2      235.56      212.60      2.42 o
  -3   8   2      244.98      250.45      2.71 o
  -2   8   2      895.19     1035.16      8.64 o
  -1   8   2     1329.11     1483.50     10.55 o
   0   8   2      356.25      327.34      3.20 o
   1   8   2      384.81      439.96      4.52 o
   2   8   2      166.33      169.48      2.99 o
   3   8   2      166.15      152.82      2.90 o
   4   8   2      787.77      884.04      9.61 o
   5   8   2      814.26      792.28      8.97 o
   6   8   2      107.26      104.96      2.61 o
   7   8   2       44.14       43.80      2.64 o
   8   8   2       38.41       35.92      1.67 o
   9   8   2        8.12        3.19      1.12 o
  10   8   2       55.63       51.86      2.45 o
  11   8   2       18.74       17.82      1.83 o
  12   8   2        0.44       -2.15      2.15 o
  13   8   2        6.98       14.09      2.99 o
 -13   9   2        5.49        8.08      2.45 o
 -12   9   2        5.10        4.06      3.13 o
 -11   9   2        1.31       -1.41      1.41 o
 -10   9   2       70.82       73.54      3.05 o
  -9   9   2      126.99      126.00      2.49 o
  -8   9   2        1.90        0.27      0.73 o
  -7   9   2       61.21       66.78      3.96 o
  -6   9   2       44.82       36.01      1.83 o
  -5   9   2        5.53        5.98      0.69 o
  -4   9   2       76.43       75.92      1.45 o
  -3   9   2        6.22       20.04      0.80 o
  -2   9   2        5.73        4.11      0.57 o
  -1   9   2      472.28      521.96      4.58 o
   0   9   2       13.36       17.17      0.85 o
   1   9   2       25.99       28.66      1.09 o
   4   9   2        0.02        1.44      1.13 o
   5   9   2        0.04        1.20      0.73 o
   6   9   2       51.51       54.95      2.63 o
   7   9   2      346.83      360.43      6.82 o
   8   9   2      109.22      113.49      3.31 o
   9   9   2       24.43       35.94      2.18 o
  10   9   2        0.08       -0.49      1.13 o
  11   9   2        0.74       -1.12      1.12 o
  12   9   2        4.01        5.77      3.95 o
  13   9   2       56.12       63.51      4.66 o
 -13  10   2       72.59       81.94      4.95 o
 -12  10   2      101.30      104.86      5.13 o
 -11  10   2       33.77       28.26      3.15 o
 -10  10   2       24.00       21.92      1.87 o
  -9  10   2       31.84       21.26      1.24 o
  -8  10   2       49.85       57.55      2.08 o
  -7  10   2       30.98       28.67      3.26 o
  -6  10   2       14.00       12.15      1.18 o
  -5  10   2      393.87      455.23      5.12 o
  -4  10   2      679.47      700.09      8.59 o
  -3  10   2      156.94      154.77      1.98 o
  -2  10   2      196.50      212.12      2.92 o
   0  10   2      441.47      490.79      5.08 o
   1  10   2      236.44      244.72      3.87 o
   2  10   2      140.90      183.83      2.83 o
   3  10   2        5.40        6.23      0.72 o
   4  10   2      240.18      232.75      4.05 o
   5  10   2      579.47      632.47      7.92 o
   8  10   2      146.09      134.35      4.54 o
   9  10   2       68.79       69.81      2.83 o
  10  10   2        0.16       -1.49      1.55 o
  11  10   2       15.60       11.69      1.80 o
  12  10   2       92.77      108.44      5.51 o
 -13  11   2       85.89       95.24      5.37 o
 -12  11   2       14.14       24.20      3.24 o
 -11  11   2       12.79       10.79      3.50 o
 -10  11   2        0.46       -0.78      0.85 o
  -9  11   2        4.30        4.04      0.89 o
  -8  11   2       37.79       40.15      1.86 o
  -7  11   2       68.34       68.94      2.47 o
  -6  11   2       78.52       72.10      2.41 o
  -5  11   2      298.73      309.38      4.08 o
  -4  11   2      165.92      168.35      2.84 o
  -3  11   2       74.48       84.72      1.72 o
  -2  11   2      171.35      166.82      2.64 o
  -1  11   2        0.35        0.77      0.45 o
   0  11   2       57.87       49.86      1.42 o
   1  11   2      255.51      252.25      3.45 o
   2  11   2        0.35        1.56      0.58 o
   4  11   2      356.84      378.05      5.63 o
   5  11   2       44.04       45.68      1.95 o
   6  11   2        9.45        8.60      1.20 o
   7  11   2      137.18      136.18      3.46 o
   8  11   2        3.91        0.97      1.41 o
   9  11   2       13.31       12.43      2.02 o
  10  11   2       17.62       20.51      2.38 o
  11  11   2        1.40        0.60      1.50 o
  12  11   2        0.13        1.09      1.78 o
 -12  12   2        1.48        3.11      2.26 o
 -11  12   2       23.63       19.37      4.63 o
 -10  12   2        1.52       -0.01      0.90 o
  -9  12   2       23.60       24.60      1.68 o
  -8  12   2      114.81      113.65      2.93 o
  -7  12   2       47.35       44.05      2.62 o
  -6  12   2      144.95      153.92      3.59 o
  -5  12   2       27.70       29.00      1.68 o
  -4  12   2       50.16       53.44      1.72 o
  -3  12   2       63.81       66.46      1.63 o
  -2  12   2        2.33        0.84      0.58 o
  -1  12   2      215.73      204.54      3.53 o
   0  12   2        0.01        0.76      0.75 o
   1  12   2        6.09        4.09      0.99 o
   2  12   2      102.37      117.05      2.41 o
   3  12   2       45.48       36.74      1.46 o
   4  12   2       39.61       44.80      1.98 o
   5  12   2       36.08       38.77      1.93 o
   6  12   2      329.90      317.27      5.44 o
   7  12   2       72.89       70.18      4.23 o
   8  12   2      109.40      117.76      4.30 o
   9  12   2       62.83       57.83      4.98 o
  10  12   2       60.87       60.25      3.45 o
  11  12   2        8.32       12.18      2.19 o
 -12  13   2        3.15        6.35      2.33 o
 -11  13   2        0.00       -0.01      1.88 o
 -10  13   2       11.73       13.45      1.41 o
  -9  13   2        0.14       -0.85      0.85 o
  -8  13   2       21.48       19.64      2.74 o
  -7  13   2       22.14       16.08      1.39 o
  -6  13   2        3.80       -0.29      1.30 o
  -5  13   2       20.03       15.40      1.71 o
  -4  13   2       24.79       34.19      1.55 o
  -3  13   2       21.57       17.32      1.04 o
  -2  13   2      147.03      166.11      3.29 o
  -1  13   2       17.87       18.98      1.42 o
   0  13   2        3.01        2.80      1.25 o
   1  13   2      190.53      196.26      3.24 o
   3  13   2      265.97      245.11      3.82 o
   5  13   2      116.46      132.27      4.87 o
   6  13   2        1.83        0.70      1.03 o
   7  13   2       73.60       78.33      3.63 o
   8  13   2       11.63       11.64      1.95 o
   9  13   2        0.19        0.49      2.44 o
  10  13   2       10.10        7.23      1.95 o
  11  13   2       22.44       22.08      2.65 o
 -11  14   2        0.14       -0.61      1.73 o
 -10  14   2        0.87        1.03      1.05 o
  -9  14   2        1.08        0.27      1.71 o
  -8  14   2       73.30       74.19      3.10 o
  -7  14   2       58.51       62.16      4.45 o
  -6  14   2        8.89       10.82      1.29 o
  -5  14   2      155.51      153.40      3.73 o
  -4  14   2      113.60      109.44      2.59 o
  -3  14   2      154.72      154.01      2.52 o
  -2  14   2      221.45      231.69      4.07 o
  -1  14   2      134.99      126.76      2.95 o
   0  14   2       61.42       54.32      3.19 o
   1  14   2       27.72       28.70      1.64 o
   2  14   2      109.57       98.90      2.41 o
   3  14   2       41.94       43.27      1.76 o
   4  14   2        1.03        1.39      0.89 o
   5  14   2       30.96       33.25      1.98 o
   6  14   2       50.81       51.08      2.38 o
   7  14   2       25.95       28.29      2.51 o
   8  14   2       13.39       12.47      2.11 o
   9  14   2       42.61       42.20      3.11 o
  10  14   2       30.08       36.06      3.06 o
 -10  15   2        2.19        0.30      1.04 o
  -9  15   2        0.52        0.70      1.20 o
  -8  15   2        0.84        2.99      1.34 o
  -7  15   2       11.23        8.45      1.49 o
  -6  15   2       22.79       18.82      1.53 o
  -5  15   2        1.67       -0.54      0.98 o
  -4  15   2        0.93        2.72      0.78 o
  -3  15   2       10.67       10.66      0.95 o
  -2  15   2       12.64       12.38      1.27 o
  -1  15   2        7.58        3.79      1.71 o
   0  15   2      237.13      251.77      4.51 o
   1  15   2       22.30       17.82      1.47 o
   2  15   2      126.44      148.68      3.48 o
   3  15   2       64.69       61.48      2.07 o
   4  15   2       39.29       45.79      2.06 o
   5  15   2        2.05        4.63      1.45 o
   6  15   2       44.63       47.25      2.36 o
   7  15   2       11.80        8.60      1.90 o
   8  15   2       18.54       21.37      2.51 o
   9  15   2        4.70        4.44      1.84 o
  10  15   2        0.96        4.21      1.91 o
 -10  16   2        4.32        5.67      1.35 o
  -9  16   2        2.28        3.65      1.48 o
  -8  16   2        2.66        2.20      1.12 o
  -7  16   2        3.85        1.39      1.23 o
  -6  16   2        6.61        6.05      1.39 o
  -5  16   2       31.55       34.01      2.20 o
  -4  16   2        8.57        7.43      0.90 o
  -3  16   2        1.82        1.63      0.79 o
  -2  16   2       15.80       20.06      1.49 o
  -1  16   2       39.18       35.20      2.08 o
   0  16   2      260.02      254.62      4.69 o
   1  16   2      124.83      118.28      3.23 o
   2  16   2      206.97      189.13      4.04 o
   3  16   2      209.90      203.88      7.90 o
   4  16   2       10.97       12.77      1.28 o
   5  16   2       20.08       17.06      1.74 o
   6  16   2        7.46        7.80      1.45 o
   7  16   2       39.32       39.80      3.05 o
   8  16   2        0.97        2.29      1.76 o
   9  16   2        0.02       -1.53      1.53 o
  -9  17   2        1.48        1.81      1.22 o
  -8  17   2       13.90       10.53      1.35 o
  -7  17   2       17.72       19.61      2.05 o
  -6  17   2        5.17        2.42      1.50 o
  -5  17   2       43.72       35.45      3.42 o
  -4  17   2       37.90       40.00      2.22 o
  -3  17   2        1.78        1.34      0.95 o
  -2  17   2        0.02        1.28      0.91 o
  -1  17   2        2.16        0.77      0.99 o
   0  17   2        0.07       -0.24      1.52 o
   1  17   2       59.49       61.46      3.69 o
   2  17   2        0.81        1.13      1.10 o
   3  17   2        0.59        1.58      1.19 o
   4  17   2        3.26        3.16      1.23 o
   5  17   2        8.60       11.14      1.60 o
   6  17   2       11.27       10.46      5.15 o
   7  17   2       17.70       17.62      2.55 o
   8  17   2       16.59       13.98      2.36 o
  -8  18   2        7.69        7.48      1.28 o
  -7  18   2        4.96        6.47      1.95 o
  -6  18   2       32.31       26.50      2.64 o
  -5  18   2       40.31       46.21      9.29 o
  -4  18   2       28.87       28.30      3.10 o
  -3  18   2        3.38        7.27      1.12 o
  -2  18   2        2.19       -0.04      0.97 o
  -1  18   2       18.94       21.85      1.73 o
   0  18   2       50.22       50.50      2.34 o
   1  18   2       18.38       15.19      1.55 o
   2  18   2        9.35        7.96      1.39 o
   3  18   2       65.59       64.34      4.41 o
   4  18   2       83.19       78.79      2.96 o
   5  18   2       32.05       38.07      4.87 o
   6  18   2       13.61       13.67      2.25 o
   7  18   2        0.01       -0.39      1.71 o
  -7  19   2        8.13       12.08      2.36 o
  -6  19   2       27.94       31.14      2.89 o
  -5  19   2        9.24        6.01      2.77 o
  -4  19   2        0.07       -1.71      1.71 o
  -3  19   2        1.81        3.52      1.06 o
  -2  19   2        7.01        5.67      1.29 o
  -1  19   2        1.05        1.10      1.34 o
   0  19   2        1.64        2.59      1.22 o
   1  19   2        3.99        3.32      1.17 o
   2  19   2       13.07       13.68      1.64 o
   3  19   2        7.35        9.15      1.55 o
   4  19   2        7.11        7.06      1.43 o
   5  19   2        5.02        8.38      1.94 o
   6  19   2        0.09        1.15      2.59 o
  -5  20   2        1.89       -2.12      2.12 o
  -4  20   2       24.86       28.77      3.83 o
  -3  20   2        9.10        6.32      2.64 o
  -2  20   2       18.91       20.36      2.24 o
  -1  20   2       29.23       39.93      2.35 o
   0  20   2        5.13        5.85      1.36 o
   1  20   2        6.11        5.84      1.44 o
   2  20   2       24.60       27.11      2.14 o
   3  20   2        5.19        2.10      1.30 o
   4  20   2        1.31        0.12      1.23 o
  -3  21   2        8.96        3.58      2.68 o
  -2  21   2        2.22        1.73      1.34 o
  -1  21   2        1.00       -1.20      1.20 o
   0  21   2        1.90       -1.45      1.73 o
   1  21   2        0.56        0.63      1.23 o
   2  21   2        0.06        0.24      1.30 o
 -15   1   3        1.26        4.18      2.25 o
 -14   1   3        2.16       -0.24      1.90 o
 -13   1   3       13.42       14.82      2.00 o
 -12   1   3       32.98       34.51      2.38 o
 -11   1   3        0.04       -0.71      0.96 o
 -10   1   3      131.12      138.92      3.19 o
  -8   1   3       45.98       45.63      2.85 o
  -7   1   3       70.75       92.57      2.33 o
  -6   1   3      557.69      646.96      5.72 o
  -5   1   3      363.55      346.46      2.98 o
  -4   1   3        0.01        0.58      0.62 o
  -1   1   3      857.43      704.79      5.98 o
   0   1   3      142.71      143.59      1.82 o
   1   1   3      416.42      373.66      7.05 o
   4   1   3     3273.64     3378.59     26.05 o
   5   1   3     1868.14     1748.22     14.61 o
   6   1   3      296.01      363.51      4.53 o
   7   1   3       18.15       12.88      0.82 o
   8   1   3       11.41        6.89      0.86 o
   9   1   3        3.45        2.76      0.81 o
  10   1   3        0.50       -0.36      0.90 o
  11   1   3       18.36       17.47      2.47 o
  12   1   3        4.71        1.66      1.86 o
  13   1   3       25.29       24.96      3.19 o
 -15   2   3        4.49        3.83      2.28 o
 -14   2   3        2.27        0.12      1.55 o
 -13   2   3       25.05       30.66      4.62 o
 -12   2   3      417.06      407.18      7.32 o
 -11   2   3      153.42      164.25      4.56 o
 -10   2   3      417.11      416.33      5.77 o
  -9   2   3       56.81       47.84      3.91 o
  -8   2   3      108.79       87.68      3.32 o
  -7   2   3      110.12       98.29      2.10 o
  -6   2   3        3.27        3.66      0.64 o
  -5   2   3     1061.04     1149.66      9.36 o
  -4   2   3      539.51      453.41      4.50 o
  -3   2   3       23.14       14.37      0.69 o
  -2   2   3      178.06      162.73      2.03 o
  -1   2   3      560.38      536.17      4.79 o
   2   2   3       59.78       74.48      1.73 o
   3   2   3        1.40        1.73      0.60 o
   4   2   3     1682.34     1708.01     16.10 o
   5   2   3      794.92      831.68      7.96 o
   6   2   3      261.85      289.27      4.45 o
   7   2   3      642.90      653.54      6.24 o
   8   2   3        8.94        8.70      1.08 o
   9   2   3       37.82       34.81      1.47 o
  11   2   3        1.75        3.40      1.77 o
  12   2   3        0.02       -0.37      2.33 o
  13   2   3        2.18        1.34      2.90 o
 -14   3   3       29.52       25.32      2.90 o
 -13   3   3       58.33       60.46      5.44 o
 -12   3   3        0.05        2.39      1.39 o
 -11   3   3       21.95       28.41      2.12 o
 -10   3   3       97.12      101.65      4.76 o
  -9   3   3       44.09       34.71      1.88 o
  -8   3   3        5.38        9.04      1.51 o
  -7   3   3        1.22        1.35      1.12 o
  -6   3   3       58.60       59.74      1.75 o
  -5   3   3      393.04      408.22      6.66 o
  -4   3   3        3.42       16.42      0.70 o
  -3   3   3     1308.39     1298.82     10.37 o
  -2   3   3      469.45      454.43      4.28 o
   1   3   3      357.37      448.61      5.15 o
   3   3   3      418.03      426.41      5.26 o
   4   3   3       47.40       38.21      2.23 o
   5   3   3      267.99      227.25      3.72 o
   6   3   3        9.07        6.77      0.85 o
   7   3   3      147.28      181.06      3.14 o
   8   3   3      163.00      147.47      2.66 o
   9   3   3       58.75       63.37      1.90 o
  10   3   3       24.12       26.12      1.64 o
  11   3   3       19.53       16.86      2.19 o
  12   3   3       10.54        7.22      3.33 o
  13   3   3       15.86       21.39      4.54 o
 -14   4   3        4.84        5.93      1.86 o
 -13   4   3       70.01       71.85      3.38 o
 -12   4   3        2.25        4.36      1.68 o
 -11   4   3      157.47      137.62      4.07 o
 -10   4   3      258.24      289.51     10.61 o
  -9   4   3      103.22       93.97      4.56 o
  -8   4   3      105.72      105.34      2.48 o
  -7   4   3      125.62      177.06      3.19 o
  -6   4   3      586.29      551.36      6.56 o
  -5   4   3      143.69      189.48      2.34 o
  -4   4   3       33.39       42.52      1.06 o
  -3   4   3     3214.29     3159.55     32.76 o
   0   4   3     1000.69      834.79      8.02 o
   1   4   3      133.24      123.30      2.72 o
   2   4   3      324.83      353.75      4.53 o
   3   4   3      820.44      905.17      9.40 o
   4   4   3       10.57        5.73      0.80 o
   5   4   3       22.14       11.00      1.00 o
   6   4   3       50.16       62.41      2.05 o
   7   4   3       94.18      104.08      2.40 o
   8   4   3       32.84       45.07      1.63 o
   9   4   3        0.72        2.51      0.80 o
  10   4   3        0.50        1.19      0.97 o
  11   4   3       65.87       73.14      2.94 o
  12   4   3       42.23       29.08      4.70 o
  13   4   3       18.07       15.41      4.26 o
 -14   5   3       11.46       10.57      2.05 o
 -13   5   3       24.15       28.21      2.43 o
 -12   5   3        0.20        1.19      1.40 o
 -11   5   3      130.67      143.86      4.20 o
 -10   5   3      487.12      494.84      9.34 o
  -9   5   3       39.29       27.11      2.26 o
  -8   5   3       43.18       35.62      1.60 o
  -7   5   3       11.28       12.54      1.11 o
  -6   5   3        7.61        8.18      0.91 o
  -5   5   3      100.63      100.83      1.63 o
  -4   5   3      598.88      615.03      5.87 o
  -2   5   3      303.45      291.46      3.25 o
  -1   5   3      175.67      180.92      2.62 o
   0   5   3      553.99      599.39      5.46 o
   1   5   3      323.38      271.20      3.74 o
   2   5   3     1710.08     1757.76     16.42 o
   3   5   3        6.11        6.81      0.79 o
   4   5   3       39.50       24.35      1.86 o
   5   5   3      190.25      200.67      5.71 o
   6   5   3      594.47      637.24      7.72 o
   7   5   3     1150.62     1039.84     11.39 o
   8   5   3       95.07       98.30      4.42 o
   9   5   3       83.26       71.77      2.03 o
  10   5   3       28.91       28.32      1.97 o
  11   5   3        1.62        1.34      1.23 o
  12   5   3        0.01       -0.17      1.60 o
  13   5   3        0.46       -0.34      2.95 o
 -14   6   3       25.82       24.90      3.99 o
 -13   6   3        5.95        3.86      1.63 o
 -12   6   3        2.62       -1.21      1.21 o
 -11   6   3      135.24      128.93      3.98 o
 -10   6   3        2.99        5.39      1.44 o
  -9   6   3      191.85      194.33      7.48 o
  -8   6   3      322.61      279.88      4.55 o
  -5   6   3      967.15     1065.22     10.55 o
  -4   6   3       21.99       28.25      1.00 o
  -3   6   3      133.66      122.08      1.96 o
  -2   6   3     1236.29     1298.94     10.68 o
  -1   6   3        3.19        4.29      0.58 o
   0   6   3       35.72       20.87      1.28 o
   2   6   3     1052.04     1033.78     10.51 o
   3   6   3      139.55      120.22      2.58 o
   4   6   3       38.69       25.96      1.34 o
   5   6   3       23.10       20.80      1.27 o
   6   6   3       24.86       20.07      1.36 o
   7   6   3      104.74      102.67      5.79 o
   8   6   3      157.56      150.34      4.31 o
   9   6   3       66.71       72.41      2.51 o
  10   6   3        6.23        6.05      1.68 o
  11   6   3       54.04       51.31      3.76 o
  12   6   3        0.49        0.97      1.65 o
  13   6   3        4.48        1.09      3.24 o
 -14   7   3        8.61        9.86      2.62 o
 -13   7   3        1.42       -1.39      1.39 o
 -12   7   3       74.99       71.42      3.30 o
 -11   7   3      145.09      171.55      4.62 o
  -9   7   3       50.47       60.51      3.29 o
  -8   7   3       39.93       36.44      2.15 o
  -7   7   3        6.08        9.24      1.04 o
  -6   7   3        0.76        5.53      0.91 o
  -3   7   3      880.30      898.75      7.98 o
  -2   7   3      264.20      280.31      3.75 o
  -1   7   3     1488.48     1534.76     17.13 o
   0   7   3      134.03      125.31      1.99 o
   1   7   3      178.37      206.75      3.33 o
   2   7   3     1179.49     1259.38     12.54 o
   3   7   3     1091.14     1003.15     10.56 o
   4   7   3      339.37      346.13      4.99 o
   5   7   3      462.56      449.54      6.09 o
   6   7   3        0.27        1.68      0.81 o
   7   7   3       35.16       41.37      1.90 o
   8   7   3        5.59        6.14      1.13 o
   9   7   3       23.12       18.48      2.01 o
  10   7   3       58.18       58.46      3.16 o
  11   7   3        9.37        7.73      1.87 o
  12   7   3        0.01       -0.93      2.83 o
  13   7   3        1.78        5.08      3.61 o
 -13   8   3        3.76        3.64      2.09 o
 -12   8   3        0.16       -1.31      1.31 o
 -11   8   3      367.03      368.84      6.94 o
 -10   8   3      199.26      181.35      4.57 o
  -9   8   3       21.10       19.16      1.57 o
  -8   8   3        0.06        0.13      0.89 o
  -7   8   3       14.73       18.22      1.50 o
  -6   8   3       24.43       20.23      1.56 o
  -5   8   3      311.90      351.85      4.05 o
  -4   8   3       17.24       19.64      0.93 o
  -3   8   3       20.23       17.87      0.91 o
  -2   8   3      105.85      104.58      1.96 o
  -1   8   3       98.94      148.88      2.30 o
   0   8   3       19.33       11.85      1.14 o
   1   8   3      184.73      203.48      3.41 o
   2   8   3      179.51      191.15      5.33 o
   3   8   3       68.95       63.77      2.00 o
   4   8   3       10.55       11.80      1.09 o
   5   8   3      100.81      110.07      2.75 o
   6   8   3        0.66       -0.40      0.78 o
   8   8   3       24.07       20.40      1.55 o
   9   8   3       29.58       29.24      3.19 o
  10   8   3       47.00       38.77      2.70 o
  11   8   3        0.29        1.04      1.48 o
  12   8   3       17.81       19.42      2.48 o
 -13   9   3        0.98        0.18      1.84 o
 -12   9   3       25.84       28.13      2.46 o
 -11   9   3        1.12        0.48      1.83 o
 -10   9   3        0.85        1.56      1.26 o
  -9   9   3      139.40      132.63      3.41 o
  -8   9   3       15.37       16.11      1.47 o
  -7   9   3        6.64        5.09      1.07 o
  -6   9   3        0.75        0.38      0.79 o
  -5   9   3       50.08       54.51      1.49 o
  -4   9   3      182.96      184.30      2.79 o
  -3   9   3       15.32        7.09      0.79 o
  -2   9   3       39.39       47.47      1.57 o
  -1   9   3       86.79      105.57      2.00 o
   0   9   3      704.35      730.91      6.89 o
   1   9   3       90.55      106.46      2.47 o
   2   9   3       53.05       44.91      1.67 o
   3   9   3       13.48       19.66      1.27 o
   4   9   3      115.57      115.01      2.77 o
   5   9   3       66.23       71.28      2.36 o
   6   9   3       63.63       56.77      2.19 o
   7   9   3       57.75       56.57      2.27 o
   8   9   3        2.39        1.71      1.02 o
   9   9   3       16.86       15.03      2.04 o
  10   9   3        2.37        4.93      1.62 o
  11   9   3        5.90        7.36      1.90 o
  12   9   3        4.28        0.97      1.72 o
 -13  10   3        1.47        3.39      2.25 o
 -12  10   3        1.05        0.80      1.97 o
 -11  10   3        1.13        0.76      1.36 o
 -10  10   3        3.78        3.09      1.31 o
  -9  10   3       78.91       89.71      5.22 o
  -8  10   3       13.48        8.13      1.27 o
  -7  10   3      286.22      283.88      6.88 o
  -6  10   3        5.99        3.85      0.98 o
  -5  10   3        3.38        2.86      0.89 o
  -4  10   3        4.31        4.02      0.95 o
  -3  10   3       34.72       41.50      1.43 o
  -2  10   3      129.36      121.84      2.59 o
  -1  10   3        1.09        0.35      0.49 o
   0  10   3       33.05       35.95      1.27 o
   1  10   3       17.76       16.41      1.14 o
   2  10   3      120.80      149.59      3.74 o
   3  10   3       79.23       65.85      2.52 o
   4  10   3        0.46        0.86      0.80 o
   5  10   3      301.88      314.91      6.94 o
   6  10   3       30.16       27.29      1.71 o
   7  10   3       38.04       50.03      2.22 o
   8  10   3       52.65       50.51      2.90 o
   9  10   3        4.09        0.58      1.41 o
  10  10   3       56.79       56.22      3.24 o
  11  10   3       37.85       36.32      2.96 o
  12  10   3      107.89      115.14      4.84 o
 -12  11   3        1.70        3.58      2.13 o
 -11  11   3        9.38       10.02      2.40 o
 -10  11   3        1.87        2.51      1.30 o
  -9  11   3        0.06        0.80      1.06 o
  -8  11   3      147.42      125.38      4.57 o
  -7  11   3        1.17        1.21      1.00 o
  -6  11   3        0.03       -0.73      0.80 o
  -5  11   3        5.18        2.73      1.14 o
  -4  11   3        0.62        1.04      0.54 o
  -3  11   3       41.21       44.42      1.28 o
  -2  11   3       46.30       58.19      1.89 o
  -1  11   3      151.39      151.04      3.00 o
   0  11   3        3.53        1.63      0.88 o
   1  11   3      112.66      112.35      2.67 o
   2  11   3       71.13       88.60      2.46 o
   3  11   3       11.43        8.49      1.15 o
   4  11   3      158.71      185.71      3.99 o
   5  11   3        5.73       12.62      1.37 o
   6  11   3        6.34        9.44      1.30 o
   7  11   3        0.13       -1.15      1.15 o
   8  11   3       34.44       43.34      2.83 o
   9  11   3       67.89       62.04      3.46 o
  10  11   3       25.75       31.00      2.79 o
  11  11   3        0.03       -0.64      1.70 o
 -12  12   3        5.20        5.86      2.31 o
 -11  12   3        2.71        0.68      1.70 o
 -10  12   3       17.57       16.40      1.92 o
  -9  12   3        1.46       -0.34      1.51 o
  -8  12   3       40.61       45.88      2.28 o
  -7  12   3      577.53      550.21      7.80 o
  -6  12   3      254.65      232.62      4.60 o
  -5  12   3      279.22      310.54      5.51 o
  -4  12   3      281.10      247.90      3.16 o
  -3  12   3       68.36       65.05      2.38 o
  -2  12   3      330.97      308.20      3.94 o
  -1  12   3        3.46        3.88      0.83 o
   0  12   3      113.28      116.98      2.75 o
   1  12   3        0.18        0.28      0.79 o
   2  12   3       53.88       52.10      2.05 o
   3  12   3        0.01       -0.72      0.81 o
   4  12   3       64.55       67.09      2.42 o
   6  12   3      177.46      169.93      4.00 o
   8  12   3        3.85        7.54      1.79 o
   9  12   3        6.43        4.43      2.53 o
  10  12   3        8.68        4.14      1.86 o
  11  12   3       21.95       28.89      2.96 o
 -11  13   3        0.63       -1.37      1.75 o
 -10  13   3        1.67        3.61      1.12 o
  -9  13   3        3.67        2.56      1.03 o
  -8  13   3       23.98       23.83      1.90 o
  -7  13   3        8.10       10.92      1.43 o
  -6  13   3       14.48       16.80      1.63 o
  -5  13   3      154.66      145.35      3.67 o
  -4  13   3      218.87      206.84      2.95 o
  -3  13   3      406.23      377.79      4.25 o
  -2  13   3      128.69      120.16      2.41 o
  -1  13   3       17.81       12.17      1.13 o
   0  13   3       86.87       80.97      2.94 o
   1  13   3      195.00      192.27      3.81 o
   2  13   3      327.23      315.96      5.45 o
   3  13   3      610.39      638.63      9.90 o
   4  13   3      406.71      398.72      6.30 o
   5  13   3        4.86        3.57      1.52 o
   6  13   3        3.19        2.16      1.18 o
   7  13   3      111.13      109.60      3.55 o
   8  13   3       23.57       23.28      3.86 o
   9  13   3       13.80       14.18      2.20 o
  10  13   3       35.89       40.84      3.26 o
 -11  14   3        1.24        0.96      1.88 o
 -10  14   3        3.11        4.91      1.23 o
  -9  14   3        0.91        0.49      1.16 o
  -8  14   3        0.10       -0.61      1.04 o
  -7  14   3       60.87       55.64      2.55 o
  -6  14   3      224.63      203.03      4.49 o
  -5  14   3      225.49      206.93      4.47 o
  -4  14   3      124.67      111.83      2.34 o
  -3  14   3       17.68       13.75      1.04 o
  -2  14   3       78.84       93.42      2.50 o
  -1  14   3       47.08       45.73      1.90 o
   0  14   3        1.49        0.90      1.50 o
   1  14   3       39.95       40.89      2.38 o
   2  14   3        8.14        7.07      1.24 o
   3  14   3       79.32       88.67      2.89 o
   4  14   3        3.57        3.32      1.13 o
   5  14   3       75.59       61.70      2.62 o
   6  14   3       14.02       10.16      1.49 o
   7  14   3       28.91       35.34      2.20 o
   8  14   3        0.18        2.49      2.46 o
   9  14   3       14.79       17.81      2.42 o
  10  14   3       11.28       11.03      2.37 o
 -10  15   3        0.11        0.54      1.08 o
  -9  15   3        0.34       -0.19      1.23 o
  -8  15   3        0.06        0.19      1.12 o
  -7  15   3        7.57        4.35      1.32 o
  -6  15   3       58.38       50.73      2.87 o
  -5  15   3       33.98       38.82      2.19 o
  -4  15   3        7.07        6.22      1.31 o
  -3  15   3       13.54       11.96      1.02 o
  -2  15   3        8.51        7.76      1.09 o
  -1  15   3       81.87       78.74      2.43 o
   0  15   3       28.43       28.49      1.72 o
   1  15   3       57.19       57.37      2.80 o
   2  15   3      129.84      122.64      4.03 o
   3  15   3       92.93       87.02      2.94 o
   4  15   3        0.98        2.39      1.11 o
   5  15   3        3.59        2.41      1.16 o
   6  15   3        2.43        2.30      1.22 o
   7  15   3        6.06        7.57      1.87 o
   8  15   3        3.24        2.15      1.64 o
   9  15   3        0.00       -1.59      1.59 o
  -9  16   3        0.60       -0.14      1.21 o
  -8  16   3        1.04       -0.05      1.17 o
  -7  16   3        9.61        8.90      1.38 o
  -6  16   3       26.25       23.06      1.91 o
  -5  16   3       39.58       41.87      2.90 o
  -4  16   3       11.78       13.19      1.57 o
  -3  16   3        1.99        1.87      0.84 o
  -2  16   3        2.23        2.15      0.93 o
  -1  16   3        7.20        6.15      1.12 o
   0  16   3       25.61       19.82      1.94 o
   1  16   3       69.32       68.01      3.17 o
   2  16   3        0.91        2.32      1.77 o
   3  16   3       52.04       61.03      3.11 o
   4  16   3       17.96       20.17      2.24 o
   5  16   3       17.24       18.59      2.83 o
   6  16   3       23.19       20.87      2.78 o
   7  16   3        2.38        3.15      1.75 o
   8  16   3        0.01       -0.42      1.68 o
  -9  17   3        0.06        1.20      1.46 o
  -8  17   3        0.17        0.39      1.61 o
  -7  17   3       14.52       10.61      3.01 o
  -6  17   3        0.70        2.32      1.30 o
  -5  17   3        0.04        1.57      1.23 o
  -4  17   3        1.66        2.76      1.53 o
  -3  17   3        1.54        0.18      0.80 o
  -2  17   3        0.00        0.96      0.94 o
  -1  17   3        0.04        0.43      0.85 o
   0  17   3       11.79       20.29      1.64 o
   1  17   3        1.54        2.85      1.38 o
   2  17   3       23.84       23.40      2.26 o
   3  17   3        5.02        2.93      1.45 o
   4  17   3        6.36        5.70      1.70 o
   5  17   3       31.03       28.66      2.15 o
   6  17   3       17.32       14.58      1.83 o
   7  17   3        6.81        7.14      2.06 o
  -7  18   3        4.92        5.16      1.64 o
  -6  18   3        6.57       10.33      1.78 o
  -5  18   3        2.68        5.12      3.59 o
  -4  18   3       18.65       23.51      2.43 o
  -3  18   3       16.11       18.28      2.31 o
  -2  18   3        0.22        0.37      0.96 o
  -1  18   3        0.25        2.05      1.12 o
   0  18   3        0.97        1.80      1.07 o
   1  18   3        0.11        1.90      1.37 o
   2  18   3        0.04       -0.07      1.42 o
   3  18   3        0.89        0.80      1.46 o
   4  18   3        7.77       11.58      2.00 o
   5  18   3       30.19       29.77      3.17 o
   6  18   3        0.04        1.55      2.52 o
  -6  19   3        0.61        1.65      1.70 o
  -5  19   3       25.49       29.53      2.81 o
  -4  19   3       45.09       41.89      3.12 o
  -3  19   3       43.43       54.88      3.39 o
  -2  19   3        6.63        7.74      1.34 o
  -1  19   3        5.69        6.21      1.34 o
   0  19   3        0.00       -0.96      0.96 o
   1  19   3        7.49        8.87      1.87 o
   2  19   3        2.17        4.14      2.62 o
   3  19   3        3.91        4.49      1.67 o
   4  19   3       11.33       10.37      2.04 o
   5  19   3        6.58        6.22      2.17 o
  -4  20   3        0.98       -1.40      1.71 o
  -3  20   3        2.84        4.11      1.81 o
  -2  20   3        0.81        1.16      1.14 o
  -1  20   3        1.28        0.33      1.85 o
   0  20   3       17.22       22.97      2.46 o
   1  20   3        0.00       -1.82      1.82 o
   2  20   3        1.69        4.58      1.79 o
   3  20   3        0.45        1.56      1.70 o
 -14   0   4       66.53       75.02      6.14 o
 -13   0   4        0.32        2.08      2.64 o
 -12   0   4       58.15       53.66      4.74 o
 -11   0   4      127.88      114.51      6.26 o
 -10   0   4       20.08       20.70      3.30 o
  -9   0   4       27.03       21.08      2.93 o
  -8   0   4        3.82        4.74      1.99 o
  -7   0   4        0.00        2.21      1.53 o
  -6   0   4        1.58        1.36      0.70 o
  -5   0   4        0.34        0.19      0.68 o
  -4   0   4       42.06       40.35      3.39 o
  -3   0   4     1401.78     1403.10     19.63 o
  -2   0   4     1084.69     1099.26     12.89 o
   1   0   4     2282.34     2110.46     22.99 o
   2   0   4     1523.48     1739.78     27.72 o
   3   0   4     5980.74     5890.11     86.19 o
   4   0   4     6006.22     6080.46     64.80 o
   5   0   4     3852.68     4082.47     44.94 o
   6   0   4      253.82      254.76      5.54 o
   7   0   4      175.20      193.91      5.00 o
   8   0   4      164.29      158.04      4.64 o
   9   0   4      140.20      129.23      4.37 o
  11   0   4        0.76       -1.90      2.08 o
  12   0   4       19.59       13.48      3.74 o
  13   0   4        1.10        0.78      3.11 o
 -14   1   4       49.32       47.72      3.78 o
 -13   1   4        1.96        2.13      1.47 o
 -12   1   4       46.41       47.54      2.68 o
 -11   1   4       38.22       27.95      2.71 o
 -10   1   4      209.30      218.05      5.87 o
  -7   1   4      112.05      114.14      3.61 o
  -6   1   4      345.26      379.82      3.98 o
  -5   1   4      799.90      858.17      7.52 o
  -4   1   4     1911.23     2170.73     16.81 o
   0   1   4       10.22       18.12      1.00 o
   1   1   4      209.26      239.66      2.86 o
   3   1   4       92.49       86.20      5.39 o
   5   1   4       25.22       23.39      1.87 o
   6   1   4       96.43       74.34      2.33 o
   7   1   4       42.60       31.75      1.62 o
   8   1   4       17.53       18.30      1.40 o
   9   1   4       24.35       16.93      1.41 o
  10   1   4       37.74       40.57      2.04 o
  11   1   4       28.77       24.46      2.10 o
  12   1   4        1.22        2.86      2.05 o
  13   1   4       99.19      116.39      5.62 o
 -14   2   4       10.28       11.13      2.03 o
 -13   2   4       27.50       38.68      2.70 o
 -12   2   4        6.75        5.08      1.50 o
 -11   2   4        2.11        3.36      1.68 o
 -10   2   4       86.30       94.75      4.10 o
  -9   2   4       51.11       35.33      2.51 o
  -8   2   4        1.16        2.02      1.23 o
  -7   2   4        0.02        0.18      0.57 o
  -6   2   4      448.55      489.27      5.98 o
  -5   2   4       47.56       69.06      1.48 o
  -4   2   4     1051.48     1130.40      9.46 o
  -2   2   4     1109.03     1005.84      8.48 o
  -1   2   4        1.10       -0.27      0.37 o
   0   2   4       23.90       42.49      1.12 o
   1   2   4      474.87      571.59      6.09 o
   2   2   4      118.63      112.03      2.07 o
   3   2   4     1430.87     1487.30     12.27 o
   4   2   4      822.31      795.22      8.94 o
   5   2   4      920.24      935.39     10.33 o
   6   2   4      678.87      662.83      8.18 o
   7   2   4      266.80      300.72      4.51 o
   9   2   4       10.30        6.34      1.79 o
  10   2   4       13.50       13.74      1.50 o
  11   2   4        4.26        5.48      2.08 o
  12   2   4        1.29        0.77      1.98 o
  13   2   4        1.44        6.82      3.79 o
 -14   3   4        8.22       16.25      3.96 o
 -13   3   4       42.08       52.24      3.00 o
 -12   3   4       88.65       81.17      3.37 o
 -11   3   4       81.55       78.84      3.96 o
 -10   3   4       25.22       33.22      5.96 o
  -9   3   4       62.71       55.64      3.16 o
  -8   3   4       68.01       84.07      3.38 o
  -7   3   4        0.78       -0.94      1.16 o
  -6   3   4        0.00        1.37      0.69 o
  -5   3   4     1307.49     1359.31     11.17 o
  -3   3   4      317.22      284.38      3.28 o
  -2   3   4      425.03      310.83      3.46 o
  -1   3   4       12.86        4.68      0.54 o
   0   3   4        5.89       10.23      0.72 o
   1   3   4        0.95        4.53      0.57 o
   3   3   4      174.43      155.49      3.02 o
   4   3   4       18.36       21.18      1.32 o
   5   3   4        0.01        1.46      0.85 o
   6   3   4      182.96      149.42      3.34 o
   7   3   4       69.24       66.02      2.41 o
   8   3   4      393.48      373.20      5.27 o
   9   3   4       30.84       38.05      1.85 o
  10   3   4       48.19       52.66      3.12 o
  11   3   4       14.58       12.78      1.83 o
  12   3   4       39.69       27.00      4.70 o
  13   3   4       51.15       51.48      6.14 o
 -14   4   4        0.15        1.12      1.54 o
 -13   4   4      212.11      223.45      5.66 o
 -12   4   4        0.44        0.12      1.66 o
 -11   4   4       12.74        9.79      1.99 o
 -10   4   4        7.80        4.55      1.77 o
  -9   4   4        0.01        0.08      1.39 o
  -8   4   4        0.97       -0.41      1.21 o
  -7   4   4       38.00       33.79      1.54 o
  -6   4   4     1014.84     1074.96     11.20 o
  -5   4   4        4.41        4.15      2.10 o
  -4   4   4      197.22      176.27      2.85 o
  -3   4   4      765.63      834.74      7.42 o
   0   4   4      306.28      321.40      4.27 o
   1   4   4       16.63       21.53      1.03 o
   2   4   4        8.95        9.97      0.95 o
   3   4   4      500.42      459.22      5.95 o
   4   4   4       77.78       83.49      2.67 o
   5   4   4      110.79      113.92      5.60 o
   6   4   4      464.79      465.53      6.47 o
   7   4   4      181.30      178.02      8.52 o
   8   4   4       33.29       31.54      1.87 o
   9   4   4        0.05       -0.90      1.02 o
  10   4   4      409.98      379.41      8.00 o
  11   4   4       27.42       22.72      2.53 o
  12   4   4       16.00       15.45      4.11 o
 -14   5   4        1.50        3.53      1.68 o
 -13   5   4        5.53        5.80      1.75 o
 -12   5   4       32.70       43.14      2.73 o
 -11   5   4      341.32      371.62      8.39 o
 -10   5   4      295.83      271.79      6.72 o
  -9   5   4      374.85      335.54      7.73 o
  -8   5   4        2.30        3.00      1.45 o
  -6   5   4       49.16       53.67      1.92 o
  -5   5   4     1810.11     1931.01     15.42 o
  -4   5   4      109.67       69.53      1.86 o
  -3   5   4     1001.37      957.98      8.37 o
  -2   5   4      516.21      507.23      5.07 o
  -1   5   4       18.03       18.92      0.88 o
   0   5   4       27.17       33.68      1.62 o
   1   5   4      604.55      754.69     11.83 o
   2   5   4      414.18      346.50      5.88 o
   3   5   4      234.61      190.96      5.15 o
   5   5   4       36.14       26.98      1.55 o
   6   5   4      101.15      121.05      3.00 o
   7   5   4      376.70      341.16      5.51 o
   8   5   4       98.69       96.21      4.92 o
   9   5   4        4.08        2.37      1.10 o
  10   5   4        0.03        0.29      2.44 o
  11   5   4        2.57        3.22      1.59 o
  12   5   4       12.55       19.12      4.45 o
 -14   6   4       17.17       12.77      2.13 o
 -13   6   4       14.99       16.19      2.15 o
 -12   6   4       19.61       21.70      2.51 o
 -11   6   4        0.10        1.00      1.64 o
 -10   6   4       34.19       25.15      2.55 o
  -7   6   4       39.99       49.75      2.06 o
  -6   6   4      360.99      417.16      5.80 o
  -5   6   4       24.12       22.90      1.26 o
  -4   6   4      172.79      172.57      2.55 o
  -3   6   4      338.60      363.76      4.67 o
  -2   6   4      563.22      586.50      5.75 o
  -1   6   4       36.91       39.40      1.24 o
   0   6   4      437.81      441.04      5.14 o
   1   6   4       86.48       92.95      2.24 o
   2   6   4      125.31      120.82      2.65 o
   3   6   4      131.14      147.39      3.06 o
   4   6   4      216.68      185.46      6.95 o
   5   6   4      225.62      244.07      5.30 o
   6   6   4      122.38       99.43      3.33 o
   7   6   4       99.34       87.37      4.39 o
   8   6   4       38.02       40.10      2.09 o
   9   6   4        5.44        4.97      1.25 o
  10   6   4        7.09        7.92      1.79 o
  11   6   4       12.93       16.19      4.39 o
  12   6   4       27.87       26.52      2.90 o
 -13   7   4       28.21       35.66      3.70 o
 -12   7   4        5.95        2.50      1.42 o
 -11   7   4       15.56       14.13      2.28 o
 -10   7   4        1.53        2.89      1.57 o
  -9   7   4       44.97       29.42      2.55 o
  -8   7   4      301.98      320.56      5.27 o
  -7   7   4      544.71      515.59      7.81 o
  -6   7   4       25.22       18.26      1.36 o
  -5   7   4       86.55       72.36      2.26 o
  -3   7   4      293.35      301.96      3.70 o
  -2   7   4       80.02       85.97      2.06 o
  -1   7   4      180.96      227.93      3.41 o
   0   7   4       27.87       19.15      1.00 o
   2   7   4        1.55        1.01      0.69 o
   3   7   4      142.42      163.57      3.27 o
   4   7   4        0.67        3.61      0.88 o
   6   7   4        0.25        0.35      0.85 o
   7   7   4       83.62       96.29      2.88 o
   8   7   4        0.58        1.13      1.05 o
   9   7   4       85.87       81.97      3.63 o
  10   7   4       21.32       21.32      2.33 o
  11   7   4        5.93        5.51      3.61 o
  12   7   4        1.65        0.36      1.86 o
 -13   8   4        0.00       -0.12      1.52 o
 -12   8   4       13.14        8.89      1.87 o
 -11   8   4        1.34        1.13      3.86 o
 -10   8   4       21.72       18.33      2.22 o
  -9   8   4      120.27      104.87      4.25 o
  -8   8   4      610.59      664.34      8.57 o
  -6   8   4      161.82      155.40      4.92 o
  -5   8   4      398.82      381.07      5.62 o
  -4   8   4       35.77       41.70      2.33 o
  -3   8   4        6.43        3.43      0.68 o
  -1   8   4        1.24        0.74      0.57 o
   0   8   4      183.39      206.46      2.89 o
   1   8   4      566.81      577.42      7.05 o
   2   8   4       35.00       37.38      1.79 o
   3   8   4       23.00       22.73      3.11 o
   4   8   4        6.48        5.67      0.95 o
   5   8   4      160.90      168.70      3.59 o
   6   8   4      139.48      124.63      3.20 o
   7   8   4       77.60       83.10      2.73 o
   8   8   4      174.70      176.33      4.05 o
   9   8   4       50.06       54.84      2.51 o
  10   8   4        0.05       -1.38      1.38 o
  11   8   4        9.49        9.83      2.12 o
  12   8   4        1.78        3.06      1.94 o
 -13   9   4        0.46        2.61      1.64 o
 -12   9   4       10.47        8.67      1.87 o
 -11   9   4       17.83       13.87      2.33 o
 -10   9   4        0.44        0.05      1.48 o
  -9   9   4       38.46       37.37      2.83 o
  -8   9   4        6.35        5.50      1.23 o
  -7   9   4        0.80        1.88      1.01 o
  -6   9   4        2.60        2.87      1.13 o
  -3   9   4        3.77        3.51      0.69 o
  -2   9   4       88.45       91.78      1.99 o
  -1   9   4       38.83       24.46      1.25 o
   0   9   4       33.09       29.36      1.39 o
   1   9   4      143.72      148.55      3.08 o
   2   9   4        3.91        3.33      0.83 o
   3   9   4        2.89        3.46      0.91 o
   4   9   4      102.68       96.97      2.73 o
   5   9   4       99.31      100.93      2.86 o
   6   9   4        7.85        5.36      1.17 o
   7   9   4        0.71        1.47      1.13 o
   8   9   4       69.97       64.48      2.56 o
   9   9   4       22.29       25.40      2.48 o
  10   9   4        0.80       -0.09      1.37 o
  11   9   4        0.09       -0.18      1.55 o
 -12  10   4       22.27       26.76      2.51 o
 -11  10   4       40.81       39.33      2.63 o
 -10  10   4       27.04       31.24      2.94 o
  -9  10   4        2.02        2.10      1.05 o
  -8  10   4        1.33        0.89      1.04 o
  -7  10   4        3.18        0.11      0.97 o
  -6  10   4       36.93       35.45      1.93 o
  -5  10   4      108.95       91.57      2.77 o
  -4  10   4        9.37       13.61      0.98 o
  -3  10   4      370.50      343.85      4.35 o
  -2  10   4        1.54        3.70      0.75 o
  -1  10   4       74.82       81.67      2.65 o
   0  10   4       55.24       49.23      1.81 o
   1  10   4       47.59       55.86      1.98 o
   2  10   4      110.86      110.00      2.77 o
   3  10   4       46.38       48.83      2.01 o
   4  10   4      170.69      179.40      4.85 o
   5  10   4       83.07       83.62      2.70 o
   6  10   4       29.88       35.32      1.98 o
   7  10   4       44.71       42.91      2.19 o
   8  10   4       46.50       47.87      2.41 o
   9  10   4       12.44       12.88      2.28 o
  10  10   4       35.34       26.29      2.69 o
  11  10   4        6.03        8.07      2.10 o
 -12  11   4       12.90       13.49      2.26 o
 -11  11   4       37.35       45.55      2.84 o
 -10  11   4       40.25       43.91      3.19 o
  -9  11   4       32.06       41.45      3.62 o
  -8  11   4        3.57        4.34      1.23 o
  -7  11   4       28.73       26.95      1.83 o
  -6  11   4       23.89       16.47      1.55 o
  -5  11   4      120.86      133.52      3.38 o
  -4  11   4       33.70       32.47      1.43 o
  -3  11   4      155.73      149.36      2.76 o
  -2  11   4      788.68      883.15      8.59 o
  -1  11   4        0.19        1.02      0.95 o
   0  11   4       48.89       50.81      1.89 o
   1  11   4      140.33      151.05      3.27 o
   2  11   4       40.78       38.66      2.67 o
   3  11   4       18.95       21.17      1.52 o
   4  11   4      121.69      126.77      3.29 o
   5  11   4       10.24        4.41      1.13 o
   6  11   4      180.14      174.37      4.11 o
   7  11   4       78.32       77.37      2.89 o
   8  11   4        3.96        8.68      2.39 o
   9  11   4        1.76        3.20      2.71 o
  10  11   4        0.09        0.46      1.61 o
  11  11   4       12.84       16.89      3.74 o
 -12  12   4        3.97        7.80      2.66 o
 -11  12   4        0.40       -0.59      1.38 o
 -10  12   4        3.22        1.09      2.37 o
  -9  12   4        0.00       -0.81      1.00 o
  -8  12   4        0.57        1.35      1.07 o
  -7  12   4       35.60       39.19      2.14 o
  -6  12   4       11.99       11.11      1.43 o
  -5  12   4       17.21       16.12      1.59 o
  -4  12   4        9.66       12.24      1.46 o
  -3  12   4      225.16      230.46      3.66 o
  -2  12   4        3.68        4.24      1.14 o
  -1  12   4       33.56       30.06      1.95 o
   0  12   4      181.45      163.60      4.19 o
   1  12   4        6.94        6.56      1.08 o
   2  12   4       45.99       41.78      1.98 o
   3  12   4      133.41      137.11      3.41 o
   4  12   4      108.28      117.89      4.02 o
   5  12   4       10.57       10.49      1.43 o
   6  12   4      158.33      159.86      4.01 o
   7  12   4       23.80       18.55      1.79 o
   8  12   4        1.61        1.98      1.23 o
   9  12   4       10.38       15.76      2.35 o
  10  12   4       24.64       19.43      4.11 o
 -11  13   4        0.10       -0.09      1.65 o
 -10  13   4       18.80       19.68      2.63 o
  -9  13   4        2.97        1.98      1.21 o
  -8  13   4        3.65        5.93      1.58 o
  -7  13   4        0.11       -0.15      1.01 o
  -6  13   4        0.00        0.12      1.03 o
  -5  13   4        0.03        1.74      1.66 o
  -4  13   4       76.23       70.01      2.72 o
  -3  13   4        0.01        0.75      0.81 o
  -2  13   4      219.42      225.18      4.37 o
  -1  13   4        0.71        0.37      1.05 o
   0  13   4        0.91        1.67      1.09 o
   1  13   4       15.91       16.99      4.68 o
   2  13   4       16.00       12.91      1.72 o
   3  13   4      101.09      103.95      3.08 o
   4  13   4       17.59       16.94      1.60 o
   5  13   4       17.36       17.20      1.74 o
   6  13   4        0.36        0.80      1.17 o
   7  13   4        7.67        6.65      1.98 o
   8  13   4        0.99        1.49      2.07 o
   9  13   4       12.09        8.36      1.99 o
 -10  14   4       14.86       11.22      1.96 o
  -9  14   4       20.03       18.83      1.87 o
  -8  14   4       13.80       10.87      1.59 o
  -7  14   4        0.21       -0.91      0.96 o
  -6  14   4       12.65       13.00      1.56 o
  -5  14   4       35.20       38.22      2.19 o
  -4  14   4       14.18       16.02      1.66 o
  -3  14   4       23.86       20.04      1.54 o
  -2  14   4       52.07       54.93      2.19 o
  -1  14   4      390.17      395.41      7.31 o
   0  14   4       36.13       34.78      3.13 o
   1  14   4       32.12       27.16      2.08 o
   2  14   4      181.78      192.52      5.06 o
   3  14   4       37.10       38.02      2.09 o
   4  14   4        0.05       -0.66      0.97 o
   5  14   4       34.83       36.87      2.20 o
   6  14   4       28.58       25.75      3.85 o
   7  14   4        0.85        0.81      1.20 o
   8  14   4        1.44        1.54      1.78 o
   9  14   4       12.25       11.78      4.59 o
 -10  15   4        1.71        2.94      2.06 o
  -9  15   4       33.64       29.82      2.30 o
  -8  15   4        0.90        0.00      1.10 o
  -7  15   4        9.10        8.06      1.50 o
  -6  15   4        0.25       -0.28      1.05 o
  -5  15   4        0.42       -0.94      0.94 o
  -4  15   4        3.31       -1.15      1.15 o
  -3  15   4        0.21       -0.48      0.88 o
  -2  15   4        9.04       10.89      1.34 o
  -1  15   4       21.30       19.70      1.92 o
   0  15   4       68.08       59.65      2.91 o
   1  15   4        0.42       -0.77      1.16 o
   2  15   4        3.55        4.68      1.50 o
   3  15   4       35.06       30.66      2.44 o
   4  15   4       31.99       28.57      2.42 o
   5  15   4       16.54       20.83      2.40 o
   6  15   4        3.56        2.28      1.34 o
   7  15   4       16.49       16.00      2.57 o
   8  15   4        8.11        6.85      2.04 o
  -9  16   4        0.00        0.75      1.28 o
  -8  16   4        1.11       -0.12      1.20 o
  -7  16   4        0.26       -0.34      1.15 o
  -6  16   4        0.39        0.27      1.13 o
  -5  16   4        0.81        0.76      1.37 o
  -4  16   4       15.07       13.81      3.16 o
  -3  16   4       17.91       18.83      2.26 o
  -2  16   4       18.44       19.69      1.66 o
  -1  16   4        7.36        8.39      1.58 o
   0  16   4       57.97       53.50      3.37 o
   1  16   4       27.73       25.08      2.26 o
   2  16   4      113.01      109.12      3.99 o
   3  16   4       24.52       24.60      2.32 o
   4  16   4       93.72       93.28      3.93 o
   5  16   4       39.27       45.19      2.47 o
   6  16   4       12.75       11.07      1.76 o
   7  16   4       16.34       18.87      2.51 o
  -8  17   4        1.05        2.73      1.74 o
  -7  17   4        3.45        4.06      1.84 o
  -6  17   4        4.01        0.46      1.18 o
  -5  17   4        6.17        6.70      1.86 o
  -4  17   4        6.52        4.41      2.40 o
  -3  17   4       28.52       33.09      2.74 o
  -2  17   4       28.11       32.13      2.23 o
  -1  17   4       36.75       32.59      2.43 o
   0  17   4        1.13        3.44      1.47 o
   1  17   4        1.01        1.98      1.38 o
   2  17   4       29.05       34.98      5.14 o
   3  17   4        2.81        1.40      1.47 o
   4  17   4        1.38       -0.38      1.50 o
   5  17   4        0.06       -0.05      1.41 o
   6  17   4       17.61       22.03      2.35 o
  -7  18   4        0.62       -0.49      1.28 o
  -6  18   4       12.29       13.03      2.27 o
  -5  18   4       16.14       16.20      2.29 o
  -4  18   4        6.47        9.15      1.99 o
  -3  18   4        3.14        5.75      1.77 o
  -2  18   4        1.17        1.08      1.14 o
  -1  18   4        0.82       -1.24      1.24 o
   0  18   4        4.94        6.46      2.66 o
   1  18   4       17.03       19.60      3.19 o
   2  18   4       15.60       12.34      1.99 o
   3  18   4        3.43        4.76      1.76 o
   4  18   4       23.61       24.02      2.52 o
   5  18   4       13.40       11.03      3.48 o
  -5  19   4        0.00        1.13      1.62 o
  -4  19   4        4.33        9.44      2.16 o
  -3  19   4        5.78        8.52      2.07 o
  -2  19   4        0.01       -0.39      1.55 o
  -1  19   4        0.16       -0.08      1.44 o
   0  19   4        0.70       -0.96      1.37 o
   1  19   4        0.09        0.79      1.42 o
   2  19   4        2.08        1.94      2.22 o
   3  19   4        8.08       13.99      4.08 o
   4  19   4        3.37        4.73      1.86 o
  -3  20   4        0.08       -1.26      1.60 o
  -2  20   4        2.81        6.04      2.22 o
  -1  20   4       34.17       38.71      6.21 o
   0  20   4       36.87       49.28      3.29 o
   1  20   4       14.33       12.42      2.15 o
 -14   1   5        1.41        3.64      2.27 o
 -13   1   5       49.13       45.90      3.55 o
 -12   1   5        0.19        0.41      1.88 o
 -11   1   5        0.29        0.41      1.60 o
 -10   1   5        5.71        2.85      1.61 o
  -9   1   5       20.57       20.02      2.15 o
  -8   1   5      108.09       96.58      3.74 o
  -7   1   5        3.16        2.23      2.24 o
  -6   1   5      152.21      146.10      2.91 o
  -5   1   5      210.51      241.19      3.17 o
  -4   1   5       58.33       55.34      1.49 o
  -3   1   5       14.47       10.17      0.80 o
  -1   1   5       58.75       80.71      1.71 o
   0   1   5       86.91       69.41      1.76 o
   1   1   5      322.58      290.40      3.50 o
   2   1   5        1.29        6.72      0.71 o
   5   1   5      211.02      209.88      4.76 o
   6   1   5        0.02        1.03      1.11 o
   7   1   5      269.82      262.46      6.19 o
   8   1   5       45.00       44.97      2.06 o
   9   1   5        0.00       -0.21      1.67 o
  10   1   5       13.43       14.57      1.60 o
  11   1   5        2.24        4.51      1.37 o
  12   1   5        4.46        2.74      2.29 o
 -14   2   5        0.27        2.78      2.18 o
 -13   2   5        0.58        2.90      1.89 o
 -12   2   5       16.23       16.30      2.48 o
 -11   2   5       49.65       43.13      3.13 o
 -10   2   5      268.86      261.49      8.65 o
  -9   2   5      306.68      278.96      6.63 o
  -8   2   5      400.46      392.52      7.79 o
  -7   2   5      324.81      303.14      6.34 o
  -6   2   5      133.45      136.85      4.65 o
  -5   2   5      140.69      139.84      3.31 o
  -4   2   5        6.52        8.91      0.77 o
  -3   2   5       12.54       27.42      1.14 o
   0   2   5      341.73      282.45      3.43 o
   3   2   5        8.44        2.73      1.05 o
   4   2   5        2.67        2.83      1.11 o
   5   2   5      301.84      312.61      5.21 o
   6   2   5      294.41      287.53      5.47 o
   7   2   5       98.41      101.67      4.63 o
   8   2   5       38.61       37.04      3.31 o
   9   2   5       10.59        8.29      1.95 o
  10   2   5        0.79       -0.28      1.30 o
  11   2   5        1.69        3.35      1.95 o
  12   2   5       13.30       16.56      4.33 o
 -14   3   5       45.08       43.31      4.11 o
 -13   3   5        1.23        1.44      1.49 o
 -12   3   5       32.80       29.76      2.96 o
 -11   3   5        3.51        2.69      2.44 o
 -10   3   5       26.38       19.57      2.30 o
  -9   3   5        1.03        0.87      1.43 o
  -7   3   5       49.25       62.09      3.05 o
  -5   3   5      267.61      265.60      3.43 o
  -4   3   5      154.34      154.73      2.49 o
  -3   3   5       30.26       32.37      1.68 o
  -1   3   5       24.97       27.25      1.11 o
   0   3   5      233.59      278.62      3.42 o
   2   3   5      132.22      133.89      3.47 o
   3   3   5       27.19       31.68      1.87 o
   4   3   5       41.69       44.13      1.97 o
   5   3   5       33.68       24.06      1.63 o
   6   3   5      462.53      424.85      6.45 o
   7   3   5       56.48       56.90      2.50 o
   8   3   5       32.61       30.85      1.98 o
   9   3   5       40.55       37.09      2.25 o
  10   3   5        4.83        3.66      1.53 o
  11   3   5       16.47       19.25      2.53 o
  12   3   5       20.50       26.90      4.95 o
 -14   4   5        0.01        1.65      1.71 o
 -13   4   5        6.50        9.95      1.90 o
 -12   4   5        0.44        0.86      1.66 o
 -11   4   5        0.14       -0.09      1.70 o
 -10   4   5        9.33        3.86      1.70 o
  -9   4   5       12.41       17.16      2.20 o
  -8   4   5      106.93       93.67      4.12 o
  -7   4   5       46.18       49.78      1.96 o
  -6   4   5       93.77      118.33      3.24 o
  -4   4   5      330.11      353.96      5.66 o
  -3   4   5      357.15      346.95      4.06 o
  -2   4   5      665.76      701.94      6.70 o
  -1   4   5      233.61      297.42      4.12 o
   0   4   5       45.89       30.46      1.37 o
   1   4   5      334.26      361.01      6.30 o
   2   4   5       53.74       53.21      2.23 o
   3   4   5       70.06       78.02      2.37 o
   4   4   5        0.06        0.10      0.85 o
   5   4   5       22.68       19.38      1.50 o
   7   4   5        8.25       16.18      1.61 o
   8   4   5       13.56       21.36      1.80 o
   9   4   5       36.75       34.94      2.18 o
  10   4   5        7.34       10.42      1.63 o
  11   4   5        5.67        1.99      1.98 o
  12   4   5       13.64       11.12      2.49 o
 -13   5   5       25.18       21.22      2.33 o
 -12   5   5        0.05       -0.06      1.77 o
 -11   5   5       11.18        8.28      2.09 o
 -10   5   5       57.62       51.09      3.23 o
  -9   5   5      143.45      160.85      9.35 o
  -8   5   5       52.35       27.35      3.99 o
  -7   5   5        0.54       -0.59      1.01 o
  -6   5   5      232.55      238.86      4.24 o
  -5   5   5       11.74        8.70      1.07 o
  -4   5   5      204.49      188.56      2.85 o
  -3   5   5       57.84       61.56      1.95 o
  -2   5   5       82.69       76.02      1.77 o
   0   5   5        9.22       11.81      0.84 o
   1   5   5        2.09        1.92      0.91 o
   2   5   5      567.16      540.12      8.16 o
   3   5   5       55.28       50.30      2.01 o
   4   5   5       66.99       73.11      4.10 o
   5   5   5       11.99       13.16      1.36 o
   6   5   5       12.76       18.07      2.19 o
   7   5   5      225.21      204.77      4.35 o
   8   5   5      167.35      162.86      4.02 o
   9   5   5        5.17        2.32      1.26 o
  10   5   5        0.08       -1.16      1.18 o
  11   5   5        8.27        8.23      3.97 o
 -13   6   5       21.57       26.57      3.12 o
 -12   6   5        0.00        0.76      1.89 o
 -11   6   5       30.70       33.07      2.95 o
 -10   6   5       20.52       14.38      2.27 o
  -9   6   5        0.88        1.55      1.64 o
  -8   6   5       20.83       21.08      3.72 o
  -7   6   5      713.21      663.00      8.39 o
  -6   6   5      778.68      767.44      9.20 o
  -5   6   5       51.78       52.62      3.09 o
  -1   6   5        0.57        1.82      0.62 o
   0   6   5      229.87      242.29      4.68 o
   1   6   5      163.99      149.59      4.69 o
   2   6   5        4.60        0.55      0.77 o
   3   6   5      105.88      102.20      2.87 o
   4   6   5        6.59        8.24      1.16 o
   5   6   5        8.35        6.66      1.17 o
   6   6   5      153.94      129.73      4.31 o
   7   6   5        4.91        3.79      1.55 o
   8   6   5       28.07       26.56      1.96 o
   9   6   5       32.12       34.05      2.20 o
  10   6   5       16.91       14.38      2.33 o
  11   6   5       13.13       10.16      2.22 o
 -13   7   5       13.55       10.21      2.01 o
 -12   7   5       10.38        8.61      2.19 o
 -11   7   5        0.14        0.78      1.67 o
 -10   7   5        7.86        7.55      2.06 o
  -9   7   5        0.61       -1.44      1.44 o
  -8   7   5       12.62       17.93      2.19 o
  -7   7   5        6.18        8.65      1.30 o
  -3   7   5        2.85        2.35      0.67 o
  -2   7   5      310.03      306.06      4.04 o
  -1   7   5      191.74      201.93      3.00 o
   0   7   5       85.89       89.63      2.77 o
   1   7   5      407.95      383.43      6.49 o
   2   7   5       16.20       24.95      2.54 o
   3   7   5        2.74        6.81      1.02 o
   4   7   5      377.20      336.69      5.45 o
   5   7   5       97.83      106.96      3.50 o
   6   7   5      199.05      194.92      5.21 o
   7   7   5       12.21       10.67      1.43 o
   8   7   5        8.82       11.70      1.54 o
   9   7   5        1.02        1.58      1.34 o
  10   7   5        2.25        1.42      1.68 o
  11   7   5        2.00        0.44      1.85 o
 -13   8   5        4.21        4.28      1.80 o
 -12   8   5        0.27        0.89      1.71 o
 -11   8   5        8.20        2.19      1.80 o
 -10   8   5       64.38       66.42      5.09 o
  -9   8   5      235.74      199.49      5.85 o
  -8   8   5       70.11       60.23      2.50 o
  -7   8   5      160.34      159.86      3.75 o
  -6   8   5       28.18       33.90      1.89 o
  -5   8   5       14.18       12.70      1.35 o
  -4   8   5        5.83        6.29      0.83 o
  -3   8   5        9.43       11.14      0.93 o
  -2   8   5       10.74        8.11      0.86 o
  -1   8   5       35.32       38.22      1.66 o
   0   8   5        3.60        8.81      2.91 o
   1   8   5        3.26        4.06      1.07 o
   2   8   5       35.72       42.31      1.86 o
   3   8   5        6.46        2.69      1.04 o
   4   8   5       33.12       28.15      2.11 o
   5   8   5       14.37       12.71      1.42 o
   6   8   5      139.38      140.67      4.39 o
   7   8   5        0.94        1.26      1.13 o
   8   8   5        5.80        7.98      1.41 o
   9   8   5        4.80        5.32      1.50 o
  10   8   5        0.03        2.81      1.78 o
  11   8   5        1.30       -1.62      1.62 o
 -12   9   5        0.00        1.93      1.83 o
 -11   9   5       17.30       18.67      2.60 o
 -10   9   5        3.49        3.80      1.86 o
  -9   9   5        1.32       -0.91      1.50 o
  -8   9   5       82.15       72.77      2.75 o
  -7   9   5       48.67       49.92      2.35 o
  -6   9   5       20.88       14.02      1.45 o
  -5   9   5       93.48      108.57      3.05 o
  -4   9   5       89.70       81.23      1.99 o
  -3   9   5      315.68      356.21      4.52 o
  -2   9   5       76.11       45.41      2.73 o
  -1   9   5       15.40       21.62      1.87 o
   0   9   5       88.28       74.70      2.65 o
   1   9   5        6.86        4.76      0.96 o
   2   9   5      124.66      141.20      6.73 o
   3   9   5        2.51        4.76      1.14 o
   4   9   5      112.93      123.69      3.26 o
   5   9   5       67.67       54.87      2.30 o
   6   9   5       12.20        9.87      1.41 o
   7   9   5       13.46       14.27      1.58 o
   8   9   5       14.27       12.35      1.61 o
   9   9   5        3.10        1.84      1.33 o
  10   9   5        3.69        3.46      1.87 o
 -12  10   5        1.02       -0.63      1.89 o
 -11  10   5        3.16        3.74      2.43 o
 -10  10   5       19.17       19.94      2.53 o
  -9  10   5        1.27        1.63      2.19 o
  -8  10   5       23.64       29.01      1.95 o
  -7  10   5       12.30        5.15      1.26 o
  -6  10   5      196.44      216.80      4.49 o
  -5  10   5       72.30       72.60      4.04 o
  -4  10   5       51.18       31.70      1.85 o
  -3  10   5       30.06       35.87      1.55 o
  -2  10   5      270.59      288.32      4.69 o
  -1  10   5        1.86        0.07      0.81 o
   0  10   5       16.65       12.03      1.40 o
   1  10   5        0.39        0.33      1.60 o
   2  10   5        4.81        3.22      1.01 o
   3  10   5      139.15      142.69      3.48 o
   4  10   5       25.90       15.39      1.82 o
   5  10   5        1.86        0.55      0.99 o
   6  10   5       25.57       21.87      1.76 o
   7  10   5        0.88        0.44      1.16 o
   8  10   5        2.13        1.16      1.48 o
   9  10   5       17.68       14.28      2.35 o
  10  10   5       78.65       83.41     11.10 o
 -11  11   5       27.00       28.41      3.02 o
 -10  11   5       21.91       15.14      2.45 o
  -9  11   5        6.68        8.52      1.97 o
  -8  11   5       14.38       15.14      1.65 o
  -7  11   5       39.06       36.69      2.12 o
  -6  11   5        0.15       -0.16      1.00 o
  -5  11   5        1.79        1.23      1.12 o
  -4  11   5        2.94        1.74      1.06 o
  -3  11   5        5.42        3.79      1.40 o
  -2  11   5       10.12        5.59      1.05 o
  -1  11   5       29.53       30.72      1.98 o
   0  11   5       15.93       14.00      1.51 o
   1  11   5        0.86        0.32      0.86 o
   2  11   5       31.29       23.99      1.63 o
   3  11   5      104.60      113.70      3.18 o
   4  11   5       81.26       74.97      2.66 o
   5  11   5       63.06       71.63      2.94 o
   6  11   5        0.93        1.31      1.09 o
   7  11   5       25.41       25.97      2.00 o
   8  11   5        3.54        3.61      1.37 o
   9  11   5       33.65       48.81      3.43 o
  10  11   5       20.20       14.64      2.51 o
 -11  12   5       13.06       16.47      2.62 o
 -10  12   5       23.68       26.09      3.90 o
  -9  12   5       20.23       18.30      2.47 o
  -8  12   5        0.12        0.78      1.06 o
  -7  12   5       34.95       31.37      1.99 o
  -6  12   5       63.96       65.60      2.66 o
  -5  12   5      187.72      182.20      4.24 o
  -4  12   5      205.93      195.64      4.36 o
  -3  12   5      595.66      581.12      7.68 o
  -2  12   5      141.24      137.00      3.28 o
  -1  12   5       87.85       85.59      3.06 o
   0  12   5      147.17      146.76      6.76 o
   1  12   5        3.84        2.82      1.14 o
   2  12   5       19.06       18.49      1.88 o
   3  12   5        4.17        4.92      1.27 o
   4  12   5        2.22        2.02      2.18 o
   5  12   5        0.63        0.24      1.64 o
   6  12   5       10.79       14.07      1.69 o
   7  12   5       27.45       23.94      2.03 o
   8  12   5       15.50       13.59      1.78 o
   9  12   5        2.07        1.25      1.75 o
 -10  13   5       15.73       14.21      2.46 o
  -9  13   5        5.57        2.69      1.76 o
  -8  13   5        8.93        8.41      1.52 o
  -7  13   5        0.25        0.48      1.00 o
  -6  13   5        1.98       -0.52      1.03 o
  -5  13   5        0.34       -0.37      1.77 o
  -4  13   5        8.85        9.24      1.79 o
  -3  13   5      110.57      117.13      3.14 o
  -2  13   5        5.04        2.85      1.06 o
  -1  13   5      203.04      205.82      4.95 o
   0  13   5      104.37       95.76      3.45 o
   1  13   5       15.52       13.49      3.46 o
   2  13   5       14.95       16.46      1.56 o
   3  13   5      155.88      159.42      4.73 o
   4  13   5       49.87       58.01      2.58 o
   5  13   5      167.41      146.20      6.73 o
   6  13   5       90.38       93.39      3.90 o
   7  13   5        0.03       -1.07      1.07 o
   8  13   5        4.65        4.88      1.57 o
 -10  14   5        2.66        5.73      2.19 o
  -9  14   5        0.17        0.16      1.24 o
  -8  14   5        0.19       -0.66      1.00 o
  -7  14   5        2.32        0.12      1.18 o
  -6  14   5        4.24        5.31      1.31 o
  -5  14   5       80.14       83.38      3.76 o
  -4  14   5       68.56       70.12      3.48 o
  -3  14   5      199.56      194.52      5.62 o
  -2  14   5      134.73      127.79      3.38 o
  -1  14   5       14.13       10.67      1.66 o
   0  14   5        6.99        3.90      1.35 o
   1  14   5        0.36        0.14      1.48 o
   2  14   5      102.72      114.54      4.01 o
   3  14   5        1.03        2.00      1.13 o
   4  14   5        1.57       -0.24      1.14 o
   5  14   5       34.39       32.74      2.22 o
   6  14   5        0.80       -0.19      1.23 o
   7  14   5        3.38        3.35      1.98 o
   8  14   5        0.44        1.73      1.92 o
  -9  15   5        0.90       -0.34      1.54 o
  -8  15   5        4.45        1.56      1.37 o
  -7  15   5       10.46       13.31      1.76 o
  -6  15   5        1.76        2.19      1.48 o
  -5  15   5        5.63        5.49      1.71 o
  -4  15   5        4.94        5.76      1.72 o
  -3  15   5        4.42        3.55      2.68 o
  -2  15   5       20.24       17.32      1.81 o
  -1  15   5        0.70        2.67      1.31 o
   0  15   5        1.36        2.13      1.71 o
   1  15   5        4.06        3.32      1.45 o
   2  15   5       30.09       29.03      2.37 o
   3  15   5       79.91       84.93      3.83 o
   4  15   5        2.88        4.93      1.42 o
   5  15   5       34.28       37.76      3.15 o
   6  15   5       25.78       21.45      2.03 o
   7  15   5        1.01       -0.28      1.34 o
  -8  16   5        7.13        7.01      1.64 o
  -7  16   5        2.68       -0.25      1.26 o
  -6  16   5       13.43       12.59      2.11 o
  -5  16   5        0.57        0.74      1.40 o
  -4  16   5        3.72        2.62      1.67 o
  -3  16   5        0.03       -0.31      1.31 o
  -2  16   5        2.61        1.69      1.14 o
  -1  16   5        2.96        0.59      1.22 o
   0  16   5        3.96        2.68      1.44 o
   1  16   5        2.73        5.18      2.19 o
   2  16   5        4.26        7.96      1.77 o
   3  16   5       27.48       30.77      3.16 o
   4  16   5        4.97        5.71      1.76 o
   5  16   5        0.71       -0.37      1.35 o
   6  16   5        0.04       -0.08      1.34 o
  -7  17   5        0.67        0.56      2.75 o
  -6  17   5        2.54        0.20      1.50 o
  -5  17   5        0.68        1.95      1.64 o
  -4  17   5       13.48       17.50      2.38 o
  -3  17   5        0.03       -1.96      1.96 o
  -2  17   5        6.64        5.82      1.73 o
  -1  17   5        0.41        3.20      2.72 o
   0  17   5        7.34        8.52      1.77 o
   1  17   5       28.10       25.22      2.70 o
   2  17   5        3.03        2.94      2.17 o
   3  17   5       12.10       15.54      3.92 o
   4  17   5        2.72        3.81      1.70 o
   5  17   5        2.94        3.61      1.89 o
  -5  18   5        1.97        5.99      1.93 o
  -4  18   5        6.63        7.70      2.17 o
  -3  18   5       34.64       38.50      4.63 o
  -2  18   5        1.83        1.29      1.64 o
  -1  18   5        1.05        3.40      1.55 o
   0  18   5        4.94        9.73      1.84 o
   1  18   5        4.47        5.25      1.68 o
   2  18   5        0.93       -1.24      2.13 o
   3  18   5        0.00        2.45      1.68 o
  -3  19   5        4.80        3.80      1.96 o
  -2  19   5        3.11        3.00      1.96 o
  -1  19   5       28.43       35.30      2.41 o
   0  19   5        5.36        6.16      1.87 o
   1  19   5        0.88        1.61      2.40 o
 -13   0   6        5.51        9.06      3.39 o
 -12   0   6       17.40       12.12      3.27 o
 -11   0   6        0.46       -1.37      2.02 o
 -10   0   6        0.25       -0.81      2.37 o
  -9   0   6       45.01       35.13      3.90 o
  -8   0   6      117.40      112.32      6.05 o
  -7   0   6       67.00       54.42      4.43 o
  -6   0   6        0.84       -1.18      1.65 o
  -5   0   6        5.00        1.95      1.64 o
  -4   0   6       43.59       43.97      2.28 o
  -3   0   6      204.20      203.05      4.36 o
  -2   0   6       23.41       22.89      1.70 o
  -1   0   6      467.31      457.45      7.17 o
   2   0   6      226.65      186.03      6.89 o
   3   0   6       15.32       16.80      1.52 o
   4   0   6      330.09      313.93      8.92 o
   5   0   6     2076.95     1990.80     34.02 o
   6   0   6      350.52      359.42     10.23 o
   7   0   6      547.44      544.59     13.48 o
   8   0   6      296.90      310.34      9.76 o
   9   0   6       16.13       15.29      2.95 o
  10   0   6        9.28        9.62      2.99 o
  11   0   6        1.73        1.18      2.37 o
 -13   1   6        0.15       -1.76      1.76 o
 -12   1   6        1.77        1.89      1.79 o
 -11   1   6       44.40       45.30      3.24 o
 -10   1   6       50.26       49.59      3.28 o
  -9   1   6        0.93        1.12      1.62 o
  -8   1   6      156.19      166.82      5.09 o
  -7   1   6      107.43      101.57      3.83 o
  -6   1   6       65.62       64.64      3.02 o
  -5   1   6        8.31        9.68      0.91 o
  -4   1   6       15.93       19.64      1.12 o
  -3   1   6      670.82      676.79      6.75 o
  -2   1   6       71.93       62.80      1.70 o
  -1   1   6      210.18      210.13      3.08 o
   0   1   6       63.56       56.18      1.62 o
   4   1   6      215.68      249.88     10.77 o
   5   1   6      366.56      393.82      7.53 o
   6   1   6       34.42       36.09      2.63 o
   7   1   6        0.13       -0.67      1.73 o
   8   1   6        5.03        4.59      2.10 o
   9   1   6        1.10        2.82      2.76 o
  10   1   6       43.35       51.22      4.16 o
  11   1   6        7.29       13.02      1.98 o
 -13   2   6        0.04        0.27      1.88 o
 -12   2   6        2.91        2.47      1.78 o
 -11   2   6        3.14        7.67      2.82 o
 -10   2   6       75.20       72.98      3.90 o
  -9   2   6       29.66       34.68      2.70 o
  -8   2   6        5.94        7.21      1.85 o
  -7   2   6       24.53       18.90      2.08 o
  -6   2   6      157.28      175.56      4.09 o
  -5   2   6       21.29       14.66      1.04 o
  -4   2   6       78.32       87.84      2.31 o
  -3   2   6        4.26        4.68      1.44 o
  -2   2   6       94.38       98.58      2.10 o
  -1   2   6        0.33       -0.28      0.61 o
   0   2   6       36.16       37.56      1.40 o
   1   2   6        0.42        2.29      0.66 o
   2   2   6       13.55       21.76      2.73 o
   3   2   6       17.64       23.33      1.90 o
   4   2   6      229.07      231.81      5.30 o
   5   2   6      983.21      971.60     13.63 o
   6   2   6      132.52      112.75      3.97 o
   7   2   6       52.75       58.02      4.45 o
   8   2   6       88.82       78.42      3.59 o
   9   2   6        0.78       -0.52      1.35 o
  10   2   6        2.36        1.87      1.65 o
  11   2   6       10.28       11.44      2.00 o
 -13   3   6        2.28       -1.83      1.83 o
 -12   3   6        6.29        5.09      2.19 o
 -11   3   6       16.20       16.31      2.50 o
 -10   3   6       12.33       13.50      2.26 o
  -9   3   6       25.06       31.48      2.59 o
  -8   3   6       29.68       26.25      6.16 o
  -7   3   6       36.56       30.01      2.41 o
  -6   3   6       93.72       87.62      3.34 o
  -5   3   6      107.18      107.23      2.79 o
  -4   3   6      139.53      139.81      2.56 o
  -3   3   6      170.93      183.51      3.61 o
  -2   3   6        2.46        3.22      0.74 o
  -1   3   6       27.99       31.13      1.44 o
   0   3   6        8.39        8.82      0.86 o
   1   3   6        0.04       -0.68      0.68 o
   2   3   6        0.43       -0.23      0.77 o
   3   3   6       53.55       49.52      2.47 o
   5   3   6      106.69      118.85      6.80 o
   6   3   6       51.43       53.87      2.54 o
   7   3   6        0.80        1.57      3.08 o
   8   3   6        5.33        4.62      1.55 o
   9   3   6        5.31        2.42      1.44 o
  10   3   6       25.63       27.42      2.29 o
  11   3   6       13.44        5.47      2.36 o
 -13   4   6       10.96        9.89      2.50 o
 -12   4   6        0.02       -0.31      1.76 o
 -11   4   6       12.72       14.18      3.39 o
 -10   4   6       19.13       15.57      2.29 o
  -9   4   6       38.02       35.47      2.80 o
  -8   4   6        7.17        6.24      1.73 o
  -7   4   6        0.94       -1.07      3.26 o
  -6   4   6      165.05      172.05      3.66 o
  -5   4   6        0.35       -0.36      0.84 o
  -4   4   6       48.29       41.25      2.46 o
  -3   4   6      214.13      238.62      3.43 o
  -2   4   6        2.47        2.74      0.73 o
  -1   4   6        3.25        6.59      0.94 o
   0   4   6       24.41       28.56      2.53 o
   2   4   6        0.96        0.16      1.04 o
   3   4   6        6.41        7.64      1.37 o
   4   4   6        3.80        2.08      1.70 o
   5   4   6       92.81       93.65      3.55 o
   6   4   6       19.23       15.96      1.78 o
   7   4   6       16.42       14.60      1.69 o
   8   4   6       31.35       24.91      2.07 o
   9   4   6       12.88        7.21      1.62 o
  10   4   6        0.68        0.97      1.42 o
  11   4   6       56.80       59.88      4.61 o
 -13   5   6       36.64       34.87      3.46 o
 -12   5   6        2.27        1.30      1.87 o
 -11   5   6       10.77       10.74      2.24 o
 -10   5   6       26.13       29.88      3.68 o
  -9   5   6       91.85       84.45      3.98 o
  -8   5   6      122.01      101.32      7.64 o
  -7   5   6      596.21      615.81     10.50 o
  -5   5   6       33.98       34.90      1.83 o
  -3   5   6       15.10       18.18      1.14 o
  -2   5   6      162.49      162.40      2.79 o
  -1   5   6      208.68      206.20      3.66 o
   0   5   6       37.01       35.23      1.70 o
   1   5   6      226.55      247.47      5.13 o
   2   5   6       38.90       50.75      4.30 o
   4   5   6        0.18       -0.05      1.87 o
   5   5   6       38.47       35.60      2.04 o
   6   5   6      276.92      265.83      5.25 o
   7   5   6        5.98        6.25      1.40 o
   8   5   6       21.80       21.71      3.09 o
   9   5   6       18.62       16.13      2.00 o
  10   5   6        1.12       -1.31      1.31 o
 -13   6   6        0.97       -0.15      2.14 o
 -12   6   6        0.66       -1.22      1.76 o
 -11   6   6        3.52        3.60      1.86 o
 -10   6   6        2.20        1.04      1.62 o
  -9   6   6        9.47        5.78      2.83 o
  -8   6   6       33.82       23.15      2.39 o
  -7   6   6       15.58       17.24      1.59 o
  -6   6   6        1.64        5.23      1.21 o
  -5   6   6       20.49       16.40      1.47 o
  -4   6   6      127.22      122.44      2.50 o
  -3   6   6        6.49        6.77      1.07 o
  -2   6   6        0.64        0.98      0.69 o
  -1   6   6        0.77        0.11      0.76 o
   0   6   6      148.41      159.09      3.36 o
   1   6   6      203.22      216.17      4.79 o
   2   6   6        5.13        2.41      1.71 o
   3   6   6        5.38        4.53      1.30 o
   4   6   6       31.63       28.63      1.83 o
   5   6   6       78.38       72.75      2.70 o
   6   6   6       24.11       21.68      1.82 o
   7   6   6       16.66       16.81      1.77 o
   8   6   6        1.43        1.36      1.25 o
   9   6   6       11.91        9.41      1.68 o
  10   6   6        0.80        2.98      1.55 o
 -12   7   6        4.37        4.17      1.98 o
 -11   7   6        0.09        1.84      1.82 o
 -10   7   6        9.40        7.03      2.00 o
  -9   7   6        7.36       10.74      2.77 o
  -8   7   6       42.35       31.49      2.63 o
  -7   7   6      144.88      144.02      3.67 o
  -6   7   6       76.37       81.09      3.45 o
  -5   7   6      514.30      484.66      8.31 o
  -4   7   6       15.71       14.70      1.13 o
  -3   7   6      213.25      200.39      3.26 o
  -2   7   6      123.68      151.08      3.25 o
  -1   7   6       17.35       12.22      1.49 o
   0   7   6        6.20        3.19      0.99 o
   1   7   6      144.64      139.78      3.82 o
   2   7   6        1.41        4.11      1.24 o
   3   7   6        5.41        0.93      1.05 o
   4   7   6        0.81       -0.51      0.97 o
   5   7   6        6.11        2.70      1.76 o
   6   7   6        5.57        7.05      1.40 o
   7   7   6        1.21       -0.16      1.13 o
   8   7   6       17.36       16.47      1.85 o
   9   7   6       10.29        6.99      1.66 o
  10   7   6        5.71        4.25      2.05 o
 -12   8   6       14.80       21.09      4.42 o
 -11   8   6        8.57        5.26      2.07 o
 -10   8   6        0.04        1.80      1.74 o
  -9   8   6        0.24        0.26      3.13 o
  -8   8   6       16.05       10.53      2.08 o
  -7   8   6      447.26      472.27      7.17 o
  -6   8   6       63.82       61.90      2.57 o
  -5   8   6       55.29       68.22      2.62 o
  -4   8   6        6.48        3.64      1.11 o
  -2   8   6        0.70        0.28      0.85 o
  -1   8   6        3.38        1.45      0.90 o
   0   8   6       77.58       64.24      2.43 o
   1   8   6        0.49        0.68      1.02 o
   2   8   6        7.62        6.36      1.31 o
   3   8   6       21.43       20.91      1.65 o
   4   8   6        0.72        0.95      0.99 o
   5   8   6        8.80       15.26      1.60 o
   6   8   6       23.01       29.40      3.61 o
   7   8   6       17.89       14.39      1.71 o
   8   8   6        5.17        8.11      1.55 o
   9   8   6      128.79      136.92      4.16 o
  10   8   6       25.53       18.84      2.82 o
 -12   9   6        3.81        5.63      2.21 o
 -11   9   6        5.77        3.96      2.04 o
 -10   9   6       21.57       21.78      2.79 o
  -9   9   6        0.36        1.84      1.64 o
  -8   9   6       34.94       35.19      2.86 o
  -7   9   6        7.10        9.66      1.45 o
  -6   9   6       32.93       22.93      2.79 o
  -5   9   6       25.40       21.25      1.76 o
  -3   9   6       68.56       73.30      2.36 o
  -2   9   6       21.25       24.15      1.68 o
  -1   9   6        0.37        1.64      2.16 o
   1   9   6        0.41       -0.80      0.80 o
   2   9   6       37.31       36.53      2.25 o
   3   9   6        6.02        4.36      1.14 o
   4   9   6       42.07       39.49      2.81 o
   5   9   6       25.49       29.73      2.84 o
   6   9   6        2.54        1.92      2.27 o
   7   9   6       12.60       10.89      1.59 o
   8   9   6        3.10        0.34      1.29 o
   9   9   6        9.54        8.86      1.76 o
 -11  10   6       13.76       14.08      2.58 o
 -10  10   6        0.40        0.33      1.77 o
  -9  10   6        0.07       -1.41      1.41 o
  -8  10   6       29.18       29.67      4.50 o
  -7  10   6        0.35       -0.94      1.23 o
  -6  10   6        8.42        9.10      1.44 o
  -5  10   6        2.74        2.19      1.52 o
  -4  10   6      157.75      156.40      3.82 o
  -3  10   6       96.53       98.47      2.78 o
  -2  10   6       93.46       99.86      4.96 o
  -1  10   6        0.20       -0.71      1.66 o
   0  10   6       53.19       65.32      2.82 o
   1  10   6       30.50       30.47      2.40 o
   2  10   6        2.68        3.37      1.31 o
   3  10   6       22.00       18.47      1.64 o
   4  10   6       61.50       59.16      2.59 o
   5  10   6       58.82       61.88      3.64 o
   6  10   6        9.96        7.63      1.57 o
   7  10   6       19.82       18.58      1.91 o
   8  10   6        1.77        0.91      1.30 o
   9  10   6       32.79       35.10      2.52 o
 -11  11   6        7.21       11.30      2.64 o
 -10  11   6        1.46        0.46      1.83 o
  -9  11   6       36.27       38.34      3.18 o
  -8  11   6       50.05       60.81      2.78 o
  -7  11   6       12.12       11.82      1.58 o
  -6  11   6        0.15        0.24      1.07 o
  -5  11   6       22.90       23.14      1.86 o
  -4  11   6        7.62        8.83      2.30 o
  -3  11   6      142.40      155.58      3.56 o
  -2  11   6       48.88       42.06      2.06 o
  -1  11   6        9.53       12.02      2.09 o
   0  11   6      160.07      150.04      5.52 o
   1  11   6      123.51      118.45      3.88 o
   2  11   6      200.28      217.79      5.32 o
   3  11   6        0.09        0.35      1.01 o
   4  11   6        7.98        7.99      1.37 o
   5  11   6       10.73        6.64      1.38 o
   6  11   6       23.58       23.93      2.06 o
   7  11   6       12.25       10.20      1.65 o
   8  11   6       30.88       29.41      2.35 o
 -10  12   6        6.33        5.41      2.18 o
  -9  12   6        0.63        1.33      2.08 o
  -8  12   6        3.27        3.87      1.32 o
  -7  12   6        0.27        0.27      1.12 o
  -6  12   6        3.02        3.29      1.23 o
  -5  12   6       22.26       21.95      2.34 o
  -4  12   6        0.17        0.51      1.40 o
  -3  12   6      159.65      196.37      5.63 o
  -2  12   6        7.83        6.58      1.23 o
  -1  12   6       10.11        9.38      1.34 o
   0  12   6        0.21       -0.48      3.99 o
   1  12   6       28.98       20.95      1.96 o
   2  12   6        4.80        3.50      1.26 o
   3  12   6       14.59       11.92      1.56 o
   4  12   6        5.23        1.39      1.15 o
   5  12   6        3.11        1.62      1.23 o
   6  12   6        0.58        1.40      1.33 o
   7  12   6        1.76        3.69      1.44 o
   8  12   6        1.99        0.32      1.45 o
  -9  13   6        2.18        1.87      1.81 o
  -8  13   6        9.92       11.70      1.72 o
  -7  13   6        0.22        0.26      1.14 o
  -6  13   6        5.37        3.49      1.57 o
  -5  13   6        1.76       -0.20      1.55 o
  -4  13   6       45.39       40.35      2.86 o
  -3  13   6        1.30        1.89      1.59 o
  -2  13   6        9.64        9.92      1.38 o
  -1  13   6        0.08        0.64      1.05 o
   0  13   6        1.24        0.62      1.20 o
   1  13   6       18.52       14.59      1.81 o
   2  13   6        6.31        5.27      1.34 o
   3  13   6       41.75       42.77      2.84 o
   4  13   6        9.73        9.03      1.55 o
   5  13   6        5.65        5.44      1.43 o
   6  13   6        1.51        1.90      1.24 o
   7  13   6        1.19        1.33      1.45 o
  -9  14   6        1.11        1.05      1.91 o
  -8  14   6        5.48        5.80      1.55 o
  -7  14   6        9.13       12.95      2.08 o
  -6  14   6        0.11        0.58      1.38 o
  -5  14   6        7.31        6.67      1.76 o
  -4  14   6        0.00       -0.86      1.30 o
  -3  14   6        1.89        1.96      4.72 o
  -2  14   6       12.51        9.82      1.44 o
  -1  14   6       19.40       23.36      1.79 o
   0  14   6        5.06        5.67      1.52 o
   1  14   6       12.10       14.22      1.95 o
   2  14   6      129.07      148.74      4.68 o
   3  14   6       62.85       59.35      2.70 o
   4  14   6       11.15       14.88      2.70 o
   5  14   6       29.03       27.00      2.21 o
   6  14   6       12.09       10.48      2.75 o
  -8  15   6        8.83        8.47      1.75 o
  -7  15   6        7.66        6.92      1.95 o
  -6  15   6       12.50       15.64      2.31 o
  -5  15   6        6.25        7.93      3.61 o
  -4  15   6        0.18       -0.50      1.47 o
  -3  15   6        2.26        2.80      1.60 o
  -2  15   6        3.57        1.00      1.59 o
  -1  15   6        6.74        7.68      1.44 o
   0  15   6       16.80       16.44      2.04 o
   1  15   6        0.35        0.41      1.35 o
   2  15   6       11.76       11.39      1.97 o
   3  15   6       10.42       10.13      1.88 o
   4  15   6        1.27        3.33      1.64 o
   5  15   6        3.11        3.70      1.47 o
  -7  16   6        5.38        9.19      2.33 o
  -6  16   6        0.04        0.29      1.79 o
  -5  16   6        1.91        3.79      1.71 o
  -4  16   6        1.56        0.40      1.40 o
  -3  16   6        0.24        2.51      1.58 o
  -2  16   6        1.92        1.31      1.57 o
  -1  16   6        9.44       10.88      1.56 o
   0  16   6       11.84       12.20      1.92 o
   1  16   6       25.13       24.02      2.66 o
   2  16   6       30.68       33.90      2.78 o
   3  16   6        6.91        3.77      1.93 o
   4  16   6       25.85       25.42      2.57 o
  -5  17   6        0.09        0.99      1.67 o
  -4  17   6        0.45        0.60      1.68 o
  -3  17   6        7.70       10.96      2.19 o
  -2  17   6        6.15        4.61      2.49 o
  -1  17   6        7.99       10.85      1.67 o
   0  17   6       58.28       50.32      3.23 o
   1  17   6       10.04        9.53      2.08 o
   2  17   6       10.10       11.66      2.18 o
   3  17   6        0.02       -0.54      1.48 o
  -2  18   6        1.58        0.33      1.70 o
  -1  18   6        7.89        9.80      2.19 o
   0  18   6        3.88        5.29      5.72 o
 -12   1   7        2.00       -0.94      1.90 o
 -11   1   7        5.29        5.09      2.05 o
 -10   1   7       16.39       14.48      2.32 o
  -9   1   7        5.46        2.40      1.80 o
  -8   1   7        9.22        9.06      1.99 o
  -7   1   7       14.97       10.13      2.18 o
  -6   1   7       22.05       26.18      2.22 o
  -5   1   7       34.22       32.99      1.80 o
  -4   1   7        9.87        7.95      0.98 o
  -3   1   7       29.53       27.71      1.39 o
  -2   1   7        3.94        3.56      0.85 o
  -1   1   7        2.38        1.83      0.75 o
   0   1   7       12.00       12.77      1.04 o
   1   1   7        1.09        1.78      0.93 o
   2   1   7        0.75        0.80      0.91 o
   3   1   7      151.80      183.66      4.91 o
   4   1   7       20.71       28.49      2.37 o
   5   1   7        1.92        0.30      1.48 o
   6   1   7        3.73        5.69      1.76 o
   7   1   7        0.00        1.41      1.82 o
   8   1   7        2.08        1.36      3.32 o
   9   1   7       16.52       24.22      2.77 o
  10   1   7        1.64        0.13      1.97 o
 -12   2   7        0.07       -1.54      1.54 o
 -11   2   7        8.28       10.31      2.31 o
 -10   2   7        3.32        3.97      4.48 o
  -9   2   7       14.39       15.23      2.32 o
  -8   2   7      257.70      244.86      6.97 o
  -7   2   7      218.26      209.18      5.60 o
  -6   2   7      327.34      337.65      7.10 o
  -5   2   7      252.79      270.74      4.87 o
  -4   2   7       20.58       23.68      1.33 o
  -3   2   7       33.29       34.30      1.51 o
  -2   2   7       81.21       94.89      2.25 o
  -1   2   7       47.05       55.35      1.76 o
   0   2   7       16.15       18.01      1.62 o
   1   2   7        6.12        3.54      1.02 o
   2   2   7        0.89       -0.67      0.87 o
   3   2   7        0.06        0.67      1.30 o
   4   2   7       26.71       26.40      2.25 o
   5   2   7      169.07      149.69      4.68 o
   6   2   7        1.90        3.79      1.66 o
   7   2   7       21.10       11.23      3.77 o
   8   2   7       98.45       94.22      4.14 o
   9   2   7       35.61       29.70      3.17 o
  10   2   7       29.72       32.69      3.08 o
 -12   3   7        0.82       -2.44      2.44 o
 -11   3   7        0.59       -1.65      1.65 o
 -10   3   7       33.85       34.07      3.10 o
  -9   3   7        1.61        2.82      1.76 o
  -8   3   7       15.20       11.28      2.07 o
  -7   3   7        0.26       -1.45      1.45 o
  -6   3   7       14.07       12.99      3.66 o
  -5   3   7        0.94        1.49      1.01 o
  -4   3   7       35.89       41.71      1.66 o
  -3   3   7       14.73       16.88      1.21 o
  -2   3   7       11.87       10.43      1.05 o
  -1   3   7       10.56       12.77      1.71 o
   0   3   7      117.86      130.90      3.13 o
   1   3   7       25.50       22.56      1.55 o
   3   3   7      226.88      262.99      4.75 o
   5   3   7       23.29       26.86      2.41 o
   6   3   7        7.74       11.70      4.26 o
   7   3   7        9.76        7.42      1.94 o
   8   3   7        0.05       -0.40      1.68 o
   9   3   7       22.10       28.01      2.88 o
  10   3   7        0.93        6.06      3.35 o
 -12   4   7        1.91        3.31      2.10 o
 -11   4   7       16.76       10.03      2.43 o
 -10   4   7        6.08        6.62      2.06 o
  -9   4   7        1.62        0.34      1.54 o
  -8   4   7        5.14        2.87      3.08 o
  -7   4   7       15.49       12.35      2.06 o
  -6   4   7       65.11       62.79      4.06 o
  -5   4   7        1.11        1.12      1.02 o
  -4   4   7        1.58        0.38      1.08 o
  -3   4   7       53.36       53.43      1.86 o
  -2   4   7      310.24      334.66      5.70 o
   0   4   7       21.01       20.06      1.50 o
   1   4   7       81.11       78.40      2.54 o
   2   4   7      130.98      135.33      5.17 o
   3   4   7        2.33        2.06      1.10 o
   4   4   7       44.92       39.78      4.67 o
   5   4   7        8.54        6.94      1.68 o
   6   4   7       34.92       37.90      2.76 o
   7   4   7       15.18       12.66      2.15 o
   8   4   7        3.76        3.14      2.35 o
   9   4   7        4.02        4.85      1.97 o
 -12   5   7        0.15        0.86      1.92 o
 -11   5   7        2.87        2.42      2.00 o
 -10   5   7       27.51       30.86      3.04 o
  -9   5   7       27.28       22.53      2.58 o
  -8   5   7        2.29        3.15      1.76 o
  -7   5   7        0.13       -0.84      1.55 o
  -6   5   7      101.84      109.24      3.19 o
  -5   5   7      124.62      123.03      3.30 o
  -4   5   7        1.01        0.67      1.02 o
  -2   5   7       22.22       19.41      1.53 o
  -1   5   7        7.35        7.75      1.21 o
   0   5   7       17.69       13.80      1.38 o
   1   5   7       14.00       15.77      2.08 o
   2   5   7       46.83       41.15      2.06 o
   3   5   7       31.50       29.87      2.75 o
   4   5   7       13.40        9.59      1.70 o
   5   5   7        0.98       -0.20      1.44 o
   6   5   7        5.52        7.83      3.43 o
   7   5   7        4.11        3.81      1.72 o
   8   5   7       12.32       11.07      2.77 o
   9   5   7        1.43        0.19      1.55 o
 -12   6   7        5.34        5.85      2.31 o
 -11   6   7        2.81        0.88      1.76 o
 -10   6   7        0.11       -1.04      2.97 o
  -9   6   7        0.40       -0.84      1.54 o
  -8   6   7        0.02       -2.40      2.40 o
  -7   6   7      100.41      104.14      5.06 o
  -6   6   7      191.04      190.16      6.43 o
  -5   6   7      131.17      126.33      3.44 o
  -4   6   7      118.28      134.72      4.96 o
  -3   6   7        4.57        1.76      0.92 o
  -2   6   7       21.19       17.01      1.48 o
  -1   6   7      253.94      248.47      4.49 o
   0   6   7        0.70        0.73      0.97 o
   1   6   7        2.71        7.15      1.58 o
   2   6   7        0.89       -0.20      1.02 o
   3   6   7        0.06        1.10      1.24 o
   4   6   7        0.03       -0.69      1.28 o
   5   6   7        0.18       -1.24      1.24 o
   6   6   7        2.66        2.19      1.52 o
   7   6   7       12.11       12.88      1.85 o
   8   6   7        0.46       -0.73      1.62 o
   9   6   7        3.57        4.27      1.75 o
 -11   7   7        2.17        3.53      2.60 o
 -10   7   7        5.50        5.20      3.95 o
  -9   7   7       47.22       41.65      3.24 o
  -8   7   7       20.37       14.70      2.25 o
  -7   7   7        0.00       -0.16      1.56 o
  -6   7   7       21.75       15.62      1.66 o
  -4   7   7       53.71       62.93      3.46 o
  -3   7   7      107.34      114.52      4.56 o
  -2   7   7        0.74       -0.46      0.91 o
  -1   7   7        0.00       -0.91      1.02 o
   1   7   7        3.38        1.31      1.25 o
   2   7   7      110.20      109.20      6.21 o
   3   7   7       12.42       11.69      1.76 o
   4   7   7       33.89       38.80      2.66 o
   5   7   7       39.58       35.82      2.64 o
   6   7   7       26.77       22.97      5.12 o
   7   7   7       11.51       11.84      1.77 o
   8   7   7        1.47       -1.18      1.36 o
   9   7   7        2.69        2.12      1.53 o
 -11   8   7        0.03        1.36      1.98 o
 -10   8   7       13.09       11.94      2.46 o
  -9   8   7        1.73        1.00      2.17 o
  -8   8   7       34.47       28.42      2.72 o
  -7   8   7      148.80      135.89      4.90 o
  -6   8   7       84.60       82.11      3.04 o
  -5   8   7       31.14       30.96      2.02 o
  -4   8   7       43.47       40.62      4.61 o
  -3   8   7       51.99       54.52      2.19 o
  -2   8   7        0.00       -0.28      0.90 o
  -1   8   7       38.86       42.59      2.03 o
   0   8   7        2.16        1.77      1.01 o
   1   8   7        2.07        3.08      1.14 o
   2   8   7        1.81        0.04      1.91 o
   3   8   7        1.20       -0.77      1.25 o
   4   8   7       25.49       29.66      2.35 o
   5   8   7       10.76       13.06      1.97 o
   6   8   7        7.29        5.81      1.51 o
   7   8   7       20.04       23.10      2.16 o
   8   8   7       14.86       16.05      3.57 o
 -11   9   7        1.74       -1.97      1.97 o
 -10   9   7        1.48        3.33      2.02 o
  -9   9   7        0.28        1.38      1.66 o
  -8   9   7       18.94       22.65      2.59 o
  -7   9   7        7.38        7.65      1.51 o
  -6   9   7       56.99       66.33      2.83 o
  -5   9   7        9.43        8.93      1.44 o
  -4   9   7       41.35       47.30      4.96 o
  -3   9   7       20.05       18.50      2.15 o
  -2   9   7       33.98       25.61      1.72 o
  -1   9   7       98.18       90.74      2.85 o
   0   9   7       62.24       62.74      2.45 o
   1   9   7       24.61       18.55      1.67 o
   2   9   7        0.63       -1.13      1.65 o
   3   9   7        6.87        3.16      1.37 o
   4   9   7       17.27       17.32      3.04 o
   5   9   7       10.33       10.25      1.83 o
   6   9   7       11.21       10.58      1.68 o
   7   9   7       33.95       29.46      2.36 o
   8   9   7       24.55       20.58      2.28 o
 -10  10   7        0.04        1.34      2.05 o
  -9  10   7       21.22       19.83      2.69 o
  -8  10   7        0.05        0.40      1.65 o
  -7  10   7        8.15       11.09      3.10 o
  -6  10   7       11.59        9.55      1.57 o
  -5  10   7        1.01        1.92      1.87 o
  -4  10   7      255.03      285.68      6.83 o
  -3  10   7       57.18       50.77      3.04 o
  -2  10   7       26.75       25.91      1.87 o
  -1  10   7        7.27        7.45      1.27 o
   0  10   7        9.24       11.29      1.46 o
   1  10   7        0.01       -0.05      1.05 o
   2  10   7        7.06        8.23      2.01 o
   3  10   7        6.07        5.07      1.53 o
   4  10   7       13.18       14.22      1.98 o
   5  10   7        0.79        0.76      1.26 o
   6  10   7        0.18        2.05      1.40 o
   7  10   7        4.35        5.57      2.23 o
 -10  11   7        1.93        4.43      2.18 o
  -9  11   7        0.06        0.78      1.86 o
  -8  11   7        0.69        2.72      1.81 o
  -7  11   7        2.61        2.75      1.38 o
  -6  11   7        4.12        3.82      2.97 o
  -5  11   7        6.23        4.51      1.65 o
  -4  11   7        7.34       -0.04      3.69 o
  -3  11   7       12.44        9.98      1.98 o
  -2  11   7        1.77        0.23      1.05 o
  -1  11   7        5.70        6.83      1.36 o
   0  11   7        0.03        1.66      1.12 o
   1  11   7        0.95        2.09      1.34 o
   2  11   7        0.33        0.80      1.31 o
   3  11   7       31.71       26.99      5.47 o
   4  11   7       16.91       15.87      2.13 o
   5  11   7       25.86       21.14      2.03 o
   6  11   7       13.76       19.54      2.02 o
   7  11   7       27.99       30.02      3.09 o
  -9  12   7        3.98        6.02      2.25 o
  -8  12   7        4.71        3.52      1.90 o
  -7  12   7        0.01        0.41      1.46 o
  -6  12   7        2.59        3.55      1.63 o
  -5  12   7        1.73        0.47      2.38 o
  -4  12   7       28.35       30.51      2.73 o
  -3  12   7      135.64      135.27      4.87 o
  -2  12   7      156.91      158.39      3.91 o
  -1  12   7      200.31      212.17      5.51 o
   0  12   7       93.76       86.76      3.66 o
   1  12   7       24.77       21.43      2.19 o
   2  12   7       12.36       18.70      2.22 o
   3  12   7       14.47       15.17      2.10 o
   4  12   7       12.94       15.45      2.18 o
   5  12   7        4.39        5.72      1.55 o
   6  12   7        8.65        6.66      1.87 o
  -8  13   7        0.18       -0.49      2.55 o
  -7  13   7        1.15        4.45      1.78 o
  -6  13   7        0.50        2.47      2.60 o
  -5  13   7        0.65        1.02      1.46 o
  -4  13   7       16.22       13.67      2.16 o
  -3  13   7        0.20        0.63      1.42 o
  -2  13   7        0.86        0.52      2.02 o
  -1  13   7        0.06        0.62      1.21 o
   0  13   7       13.03       14.35      1.71 o
   1  13   7       87.30       82.51      4.76 o
   2  13   7       16.87       22.67      2.40 o
   3  13   7        0.19       -0.48      1.48 o
   4  13   7        2.90        4.40      1.44 o
   5  13   7       10.36        7.47      1.72 o
  -7  14   7        3.80        6.48      2.02 o
  -6  14   7        0.05        0.64      1.48 o
  -5  14   7        0.02        0.37      1.42 o
  -4  14   7        0.99        1.06      1.62 o
  -3  14   7       52.29       41.45      3.10 o
  -2  14   7       55.77       57.31      5.69 o
  -1  14   7       80.91       81.39      3.52 o
   0  14   7        1.98        0.85      1.20 o
   1  14   7        4.78        7.23      1.80 o
   2  14   7       22.84       26.42      4.19 o
   3  14   7        0.06        0.17      1.55 o
   4  14   7        3.41        2.32      1.44 o
  -6  15   7        2.79        6.71      2.03 o
  -5  15   7        2.07        2.04      1.68 o
  -4  15   7        4.23        3.20      1.63 o
  -3  15   7        0.02       -1.65      1.80 o
  -2  15   7        0.25       -0.09      1.63 o
  -1  15   7        7.48        9.13      1.58 o
   0  15   7        2.12        4.10      1.47 o
   1  15   7       26.43       34.51      2.80 o
   2  15   7        4.44        3.22      1.66 o
   3  15   7        2.35        3.13      1.66 o
  -4  16   7        2.33        2.38      1.83 o
  -3  16   7        1.43        0.80      1.54 o
  -2  16   7        1.37        1.87      1.70 o
  -1  16   7        7.41       10.34      2.80 o
   0  16   7       19.20       18.10      2.01 o
   1  16   7        1.97        4.02      1.78 o
 -11   0   8        0.81       -2.77      2.77 o
 -10   0   8       67.86       57.05      5.41 o
  -9   0   8        3.06       -0.37      2.40 o
  -8   0   8        4.05        2.30      2.21 o
  -7   0   8        0.54       -1.12      1.93 o
  -6   0   8        0.23       -2.02      2.02 o
  -5   0   8       55.12       48.21      4.05 o
  -4   0   8       69.94       79.07      3.22 o
  -3   0   8       15.63       18.54      4.25 o
  -2   0   8        0.01       -0.49      1.12 o
  -1   0   8        1.19       -1.13      1.17 o
   0   0   8        0.99        3.55      1.93 o
   1   0   8       13.79       15.38      2.93 o
   2   0   8        0.47        3.95      2.30 o
   3   0   8      232.00      253.07      8.76 o
   4   0   8      175.18      152.11      6.89 o
   5   0   8       83.60       85.21      5.73 o
   6   0   8       67.57       60.54      5.20 o
   7   0   8      186.36      204.00      8.73 o
   8   0   8      158.81      136.27      7.45 o
 -11   1   8       27.34       31.63      6.54 o
 -10   1   8        0.53        2.02      1.92 o
  -9   1   8        0.18       -1.53      1.53 o
  -8   1   8       10.84       10.09      3.27 o
  -7   1   8       17.27       14.25      3.55 o
  -6   1   8       18.55       16.86      2.11 o
  -5   1   8      138.39      134.77      7.91 o
  -4   1   8        5.00        5.60      1.24 o
  -3   1   8        0.03       -0.42      0.77 o
  -2   1   8        0.01       -0.77      0.77 o
  -1   1   8       94.47       81.78      2.28 o
   0   1   8       98.67       95.32      3.78 o
   1   1   8      139.54      146.88      7.37 o
   2   1   8      199.21      236.66      5.93 o
   3   1   8        1.80        4.04      1.66 o
   4   1   8        3.38        3.05      1.61 o
   5   1   8       26.09       25.29      2.62 o
   6   1   8        9.84        7.75      2.40 o
   7   1   8        4.19        5.72      2.17 o
   8   1   8        0.07        2.07      2.15 o
 -11   2   8        0.07        0.25      1.93 o
 -10   2   8       19.54       24.28      2.92 o
  -9   2   8        5.35        4.74      1.94 o
  -8   2   8       13.38       16.64      2.43 o
  -7   2   8        2.44        2.01      1.62 o
  -6   2   8        0.84        0.69      1.48 o
  -5   2   8       30.39       25.91      2.32 o
  -4   2   8       68.68       72.40      2.71 o
  -3   2   8        0.97        2.07      0.90 o
  -2   2   8       10.72        9.95      1.16 o
  -1   2   8        4.90        5.01      1.32 o
   0   2   8        3.15        2.85      1.29 o
   1   2   8       22.37       20.90      1.84 o
   2   2   8        0.01       -0.68      1.34 o
   3   2   8       65.76       61.47      3.17 o
   4   2   8       37.30       39.88      2.84 o
   5   2   8       53.63       57.50      3.41 o
   6   2   8       58.47       62.26      3.72 o
   7   2   8       90.10       79.57      4.21 o
   8   2   8       58.26       57.00      3.82 o
 -11   3   8        7.02       12.29      2.62 o
 -10   3   8        0.90       -1.16      1.72 o
  -9   3   8       28.66       30.14      3.48 o
  -8   3   8        6.45       11.95      3.90 o
  -7   3   8        0.49       -1.13      1.60 o
  -6   3   8       10.07        6.27      4.11 o
  -5   3   8        6.60        7.72      1.34 o
  -4   3   8       48.90       55.05      5.18 o
  -3   3   8       95.74      103.90      2.60 o
  -2   3   8       86.28      100.22      2.96 o
  -1   3   8       60.88       63.80      3.65 o
   0   3   8       34.04       40.90      4.32 o
   1   3   8       11.01       14.67      1.56 o
   2   3   8        5.29        8.90      1.40 o
   3   3   8        8.57        9.12      2.99 o
   4   3   8       14.74       14.70      2.51 o
   5   3   8        4.20        2.60      1.93 o
   6   3   8        0.00        1.02      1.77 o
   7   3   8        0.13        0.43      1.79 o
   8   3   8        3.08        1.97      1.92 o
 -11   4   8        2.28        2.06      2.02 o
 -10   4   8        5.58        5.29      2.13 o
  -9   4   8        3.77        4.48      1.96 o
  -8   4   8        0.19       -1.06      2.64 o
  -7   4   8        6.82        4.22      3.16 o
  -6   4   8        1.01       -1.32      1.44 o
  -5   4   8       17.66       22.83      2.00 o
  -4   4   8        0.17       -0.07      1.00 o
  -3   4   8        5.93        6.12      1.20 o
  -2   4   8       71.11       70.96      3.65 o
  -1   4   8       22.93       23.22      1.75 o
   0   4   8        1.71        0.52      1.29 o
   1   4   8       43.39       43.86      2.25 o
   2   4   8        0.29        2.41      1.24 o
   3   4   8        3.98        5.93      1.73 o
   4   4   8       16.30       14.04      2.85 o
   5   4   8        0.97       -0.08      3.63 o
   6   4   8        3.10        4.16      1.95 o
   7   4   8        8.93        9.61      2.24 o
   8   4   8       13.61       11.86      2.42 o
 -11   5   8        2.86        2.15      2.06 o
 -10   5   8        5.66        7.96      2.30 o
  -9   5   8        0.31       -1.50      1.50 o
  -8   5   8       32.01       25.10      2.69 o
  -7   5   8        3.74        2.35      3.10 o
  -6   5   8      112.05      125.59      4.71 o
  -5   5   8       61.48       62.68      3.00 o
  -4   5   8        2.13        1.46      1.17 o
  -3   5   8        2.57        3.69      1.17 o
  -2   5   8       18.53       20.90      1.65 o
  -1   5   8        0.20        0.59      1.00 o
   0   5   8       58.52       65.60      2.56 o
   1   5   8       17.53       13.35      2.43 o
   2   5   8       84.67       97.25      3.70 o
   3   5   8       16.36       16.62      1.69 o
   4   5   8       55.94       53.94      3.18 o
   5   5   8        5.78        7.05      5.36 o
   6   5   8        2.65        5.07      1.94 o
   7   5   8        5.83        6.54      2.14 o
   8   5   8       23.40       23.16      2.83 o
 -10   6   8        3.84        3.24      4.97 o
  -9   6   8        0.80        4.94      2.08 o
  -8   6   8        1.05        1.57      2.24 o
  -7   6   8       20.55       23.15      6.91 o
  -6   6   8       12.70       11.29      2.94 o
  -5   6   8       18.09       27.58      3.56 o
  -4   6   8        1.02        1.82      1.36 o
  -3   6   8        8.54        7.64      1.32 o
  -2   6   8        0.05       -0.36      1.02 o
  -1   6   8       17.52       20.07      2.33 o
   0   6   8        1.58        1.54      1.12 o
   1   6   8        0.30        0.94      1.10 o
   2   6   8       22.31       26.14      1.94 o
   3   6   8       31.70       38.10      2.19 o
   4   6   8        0.57        2.94      2.10 o
   5   6   8        0.90        3.26      1.79 o
   6   6   8        4.50        4.72      3.26 o
   7   6   8       10.31       12.92      3.32 o
 -10   7   8        3.74        2.65      2.12 o
  -9   7   8        6.35        5.12      2.06 o
  -8   7   8       89.81       91.57      4.51 o
  -7   7   8        1.31       -1.67      1.67 o
  -6   7   8       13.98       14.67      2.67 o
  -5   7   8      149.39      154.66      7.42 o
  -4   7   8       70.18       73.81      3.55 o
  -3   7   8       58.05       48.49      3.17 o
  -2   7   8        7.90        4.73      1.28 o
  -1   7   8       14.27       14.31      1.55 o
   0   7   8       27.88       23.42      1.82 o
   1   7   8       27.68       28.06      1.91 o
   2   7   8        2.11        0.90      1.14 o
   3   7   8        3.24        1.81      1.33 o
   4   7   8        4.03        7.57      1.83 o
   5   7   8        9.42       10.13      2.02 o
   6   7   8        1.67        1.34      2.82 o
   7   7   8        2.39        1.96      1.91 o
 -10   8   8        0.60        2.06      2.01 o
  -9   8   8       11.34        6.04      3.61 o
  -8   8   8        9.60       10.79      2.97 o
  -7   8   8       61.37       67.45      3.86 o
  -6   8   8        9.63       10.11      3.97 o
  -5   8   8       19.98       22.63      2.39 o
  -4   8   8       45.51       45.99      3.05 o
  -3   8   8        0.30        0.78      1.36 o
  -2   8   8       86.36       96.54      3.69 o
  -1   8   8       22.89       25.42      1.85 o
   0   8   8       14.74       16.95      2.32 o
   1   8   8        2.53        1.47      1.14 o
   2   8   8        0.22        0.40      1.12 o
   3   8   8       14.73       11.97      1.62 o
   4   8   8        0.55        0.06      3.52 o
   5   8   8        0.02       -1.40      1.40 o
   6   8   8       14.43       10.98      3.04 o
   7   8   8       11.82       10.10      2.33 o
  -9   9   8        0.03        0.96      2.57 o
  -8   9   8       12.58       11.94      2.44 o
  -7   9   8        3.84        1.09      1.74 o
  -6   9   8       14.89       15.09      2.19 o
  -5   9   8       25.58       28.68      2.58 o
  -4   9   8        0.78        1.20      1.52 o
  -3   9   8        2.66        2.74      1.55 o
  -2   9   8        0.03       -1.02      1.02 o
  -1   9   8        0.04       -1.04      1.04 o
   0   9   8       16.89       17.12      1.66 o
   1   9   8       66.70       73.35      4.49 o
   2   9   8        1.27       -0.45      1.12 o
   3   9   8        6.69        5.61      2.37 o
   4   9   8        6.02        5.72      1.82 o
   5   9   8        0.73       -1.00      1.51 o
   6   9   8        4.53        0.91      1.65 o
  -9  10   8       15.43       14.96      2.72 o
  -8  10   8        3.56        4.17      2.21 o
  -7  10   8       21.29       19.30      3.79 o
  -6  10   8        0.50        0.95      1.54 o
  -5  10   8       12.51        9.72      2.04 o
  -4  10   8       26.07       23.28      2.41 o
  -3  10   8        8.89        6.45      2.49 o
  -2  10   8        0.02       -1.10      1.10 o
  -1  10   8        1.79        0.19      1.16 o
   0  10   8        4.05        2.41      2.53 o
   1  10   8        0.14       -0.07      1.46 o
   2  10   8        0.13        0.48      1.90 o
   3  10   8       13.33       19.39      3.28 o
   4  10   8        0.75        0.57      1.55 o
   5  10   8       11.47       11.18      2.16 o
  -8  11   8        6.66        9.66      3.33 o
  -7  11   8        4.46        4.39      2.90 o
  -6  11   8        0.54        1.33      2.19 o
  -5  11   8       42.61       50.03      3.32 o
  -4  11   8       14.23       18.51      2.33 o
  -3  11   8       27.79       25.07      2.52 o
  -2  11   8        9.82        8.43      2.00 o
  -1  11   8        0.85       -1.07      1.07 o
   0  11   8        0.19       -1.17      1.17 o
   1  11   8       38.06       36.78      2.29 o
   2  11   8       82.71       94.46      3.41 o
   3  11   8       66.00       76.98      3.92 o
   4  11   8       17.80       13.13      2.28 o
   5  11   8        3.61        3.79      1.78 o
  -7  12   8        5.05        6.72      3.17 o
  -6  12   8        0.41        1.55      1.57 o
  -5  12   8        9.28        8.28      2.09 o
  -4  12   8        4.02        0.90      2.53 o
  -3  12   8        1.37        1.78      1.66 o
  -2  12   8        0.22        1.25      1.66 o
  -1  12   8        3.30        2.82      1.35 o
   0  12   8        4.44        6.87      2.12 o
   1  12   8        5.45        7.22      1.60 o
   2  12   8       12.51       14.39      1.88 o
   3  12   8        1.69        2.19      1.66 o
   4  12   8        0.03       -0.20      1.71 o
  -6  13   8        0.10       -1.11      1.52 o
  -5  13   8        0.29        0.55      1.56 o
  -4  13   8        0.15       -0.57      2.91 o
  -3  13   8        1.82       -0.83      1.49 o
  -2  13   8        0.29        1.83      1.73 o
  -1  13   8        3.61        3.69      1.56 o
   0  13   8        5.11        5.88      1.53 o
   1  13   8        2.02        2.94      1.49 o
   2  13   8        0.88       -0.51      1.30 o
   3  13   8        0.02       -1.50      1.50 o
  -4  14   8        3.48        2.56      1.87 o
  -3  14   8        0.20       -0.55      1.57 o
  -2  14   8        1.05        0.98      2.52 o
  -1  14   8        3.42        0.78      1.66 o
   0  14   8        0.83        0.95      1.29 o
   1  14   8        1.08       -0.24      1.55 o
 -10   1   9        1.23        2.70      2.08 o
  -9   1   9        1.48        2.28      1.90 o
  -8   1   9        0.93       -2.18      2.18 o
  -7   1   9       16.07       12.99      2.32 o
  -6   1   9        0.12       -0.61      1.60 o
  -5   1   9        0.36       -0.07      1.57 o
  -4   1   9        2.81        4.87      1.32 o
  -3   1   9        2.71        1.67      0.97 o
  -2   1   9        0.31       -0.40      1.05 o
  -1   1   9        1.22       -0.04      2.48 o
   0   1   9       12.92       16.10      2.11 o
   1   1   9       10.50       12.20      2.10 o
   2   1   9        0.31        2.01      1.64 o
   3   1   9        0.00       -0.34      2.46 o
   4   1   9        0.67        4.33      1.87 o
   5   1   9        1.12        2.94      2.17 o
   6   1   9        3.90        6.36      2.32 o
 -10   2   9        0.17       -0.44      2.04 o
  -9   2   9        0.82        2.93      2.07 o
  -8   2   9        0.74        1.79      1.88 o
  -7   2   9       30.43       28.56      2.84 o
  -6   2   9       55.80       54.18      3.36 o
  -5   2   9      157.99      178.23      5.40 o
  -4   2   9       48.69       51.26      2.46 o
  -3   2   9       49.76       58.70      2.52 o
  -2   2   9       38.39       41.33      2.15 o
  -1   2   9       11.51       14.34      1.61 o
   0   2   9       24.44       31.57      2.94 o
   1   2   9        3.80        4.58      1.80 o
   2   2   9      117.53      128.51      4.71 o
   3   2   9        2.94        0.86      1.58 o
   4   2   9       10.18       15.58      2.31 o
   5   2   9        0.00        1.88      1.72 o
   6   2   9        6.88        4.66      2.62 o
  -9   3   9       13.75       16.44      2.71 o
  -8   3   9        0.48       -1.08      1.72 o
  -7   3   9        0.78       -0.90      1.74 o
  -6   3   9        1.10       -0.13      1.71 o
  -5   3   9       21.34       21.45      2.42 o
  -4   3   9        2.71        3.92      1.55 o
  -3   3   9        5.78        4.94      1.34 o
  -2   3   9        5.26        5.16      2.33 o
  -1   3   9        3.76        2.55      1.21 o
   0   3   9       20.21       23.23      1.86 o
   1   3   9       74.88       84.31      3.79 o
   2   3   9        6.50        8.25      1.96 o
   3   3   9        0.30       -0.72      1.54 o
   4   3   9        1.28        2.80      2.80 o
   5   3   9        4.25       10.51      2.19 o
   6   3   9        7.03        5.27      2.22 o
  -9   4   9        3.33        4.37      2.32 o
  -8   4   9        5.32        6.02      2.18 o
  -7   4   9        2.45        2.83      1.97 o
  -6   4   9        1.33        0.83      1.76 o
  -5   4   9        5.99        0.34      1.74 o
  -4   4   9        3.54        4.58      1.62 o
  -3   4   9       24.06       23.98      2.34 o
  -2   4   9       22.85       25.57      1.92 o
  -1   4   9       15.21       11.45      1.59 o
   0   4   9        2.75        2.67      1.31 o
   1   4   9        2.54        2.48      1.31 o
   2   4   9       33.35       33.24      5.05 o
   3   4   9        0.51        2.13      1.66 o
   4   4   9        7.37        6.79      2.62 o
   5   4   9        0.00        1.46      2.60 o
   6   4   9        4.07        5.18      2.13 o
  -9   5   9       22.32       18.97      2.87 o
  -8   5   9        5.17        9.67      4.57 o
  -7   5   9        4.00        8.56      2.26 o
  -6   5   9       10.91       13.47      2.33 o
  -5   5   9       19.39       21.08      3.48 o
  -4   5   9       10.24       13.07      2.05 o
  -3   5   9        4.34        5.31      1.70 o
  -2   5   9        6.57        3.79      1.36 o
  -1   5   9        0.01       -1.05      1.13 o
   0   5   9       32.09       35.11      2.44 o
   1   5   9       19.78       22.09      2.52 o
   2   5   9        7.72       14.37      6.47 o
   3   5   9       16.47       15.62      2.24 o
   4   5   9       14.07       15.78      2.41 o
   5   5   9        1.53        1.03      1.75 o
  -9   6   9        8.68        9.80      2.52 o
  -8   6   9       29.98       35.07      3.34 o
  -7   6   9        5.98        5.14      2.08 o
  -6   6   9       81.56       98.45      6.45 o
  -5   6   9        7.77        8.56      1.86 o
  -4   6   9       19.37       14.64      3.37 o
  -3   6   9       88.65       92.08      4.89 o
  -2   6   9       42.74       47.64      2.45 o
  -1   6   9        0.16       -0.69      1.18 o
   0   6   9       59.11       60.49      2.75 o
   1   6   9        0.72        0.73      1.30 o
   2   6   9        0.51        0.93      1.25 o
   3   6   9        0.20       -1.66      1.68 o
   4   6   9        4.13        9.14      2.08 o
   5   6   9        3.72        3.26      2.02 o
  -8   7   9       13.58       15.83      2.66 o
  -7   7   9        3.33        3.70      2.74 o
  -6   7   9        9.75       17.00      3.64 o
  -5   7   9       12.64       12.67      3.10 o
  -4   7   9        1.13        0.78      1.49 o
  -3   7   9        1.77        3.30      2.12 o
  -2   7   9        0.36       -1.58      1.58 o
  -1   7   9        0.08       -0.81      1.21 o
   0   7   9       26.03       34.88      2.83 o
   1   7   9        0.92        1.92      1.30 o
   2   7   9        2.58        4.68      3.14 o
   3   7   9        3.32        2.87      2.09 o
   4   7   9        7.99        9.48      5.61 o
   5   7   9        5.87        6.39      2.13 o
  -8   8   9        0.06        2.74      2.90 o
  -7   8   9        1.09        4.79      2.95 o
  -6   8   9       59.87       56.00      5.32 o
  -5   8   9        9.38       12.42      2.22 o
  -4   8   9       20.41       21.82      2.45 o
  -3   8   9       29.08       24.64      2.53 o
  -2   8   9        1.62        1.57      1.62 o
  -1   8   9        0.31       -0.80      1.19 o
   0   8   9        9.30        8.74      1.62 o
   1   8   9        0.63       -1.22      1.22 o
   2   8   9        0.70       -1.73      1.73 o
   3   8   9        0.00       -1.19      1.19 o
   4   8   9        0.53       -0.43      3.41 o
  -7   9   9       12.84       18.46      4.01 o
  -6   9   9        0.97       -2.18      2.77 o
  -5   9   9        9.28       10.21      2.57 o
  -4   9   9        5.40        2.40      1.78 o
  -3   9   9        3.83        1.36      1.62 o
  -2   9   9        7.19        6.25      1.95 o
  -1   9   9       16.62       17.35      1.92 o
   0   9   9        0.22       -0.55      1.20 o
   1   9   9       31.85       36.49      2.40 o
   2   9   9        9.48       10.63      1.78 o
   3   9   9        0.32        1.50      1.90 o
  -6  10   9        0.07       -2.28      2.37 o
  -5  10   9        2.95       -1.29      1.62 o
  -4  10   9        0.06       -1.39      1.57 o
  -3  10   9        6.01        3.73      1.83 o
  -2  10   9       53.06       60.69      3.65 o
  -1  10   9       23.86       29.58      3.82 o
   0  10   9       16.58       19.78      2.30 o
   1  10   9        0.64       -0.10      1.39 o
   2  10   9        4.89        3.97      1.55 o
   3  10   9        1.60       -1.54      1.70 o
  -5  11   9        0.72        0.33      1.62 o
  -4  11   9        1.34        2.54      1.81 o
  -3  11   9        8.46        9.96      2.25 o
  -2  11   9        0.86        2.08      1.91 o
  -1  11   9        0.95        0.22      1.75 o
   0  11   9        3.84        3.79      1.55 o
   1  11   9        0.25        0.25      1.47 o
  -3  12   9        8.71        8.03      2.22 o
  -2  12   9       22.27       26.03      2.90 o
  -1  12   9       34.20       27.64      2.93 o
  -7   0  10        1.70        1.28      2.68 o
  -6   0  10        1.84        0.22      2.55 o
  -5   0  10       22.30       18.12      3.52 o
  -4   0  10       15.89       11.68      3.02 o
  -3   0  10        5.90        6.57      2.49 o
  -2   0  10       15.26       18.99      3.27 o
  -1   0  10       13.97       10.71      2.93 o
   0   0  10       15.39       17.03      3.21 o
   1   0  10       72.32       72.87      5.32 o
   2   0  10        3.18        3.02      2.55 o
   3   0  10       10.10       13.26      3.24 o
  -7   1  10        2.25        0.36      1.91 o
  -6   1  10       10.01       10.24      2.28 o
  -5   1  10        9.23        8.53      3.74 o
  -4   1  10        0.44        1.06      2.49 o
  -3   1  10       14.01       13.00      2.10 o
  -2   1  10        9.45       13.62      2.09 o
  -1   1  10        3.27        3.52      1.76 o
   0   1  10       70.35       69.60      4.74 o
   1   1  10       11.49        9.03      2.12 o
   2   1  10        0.69        3.22      1.80 o
   3   1  10        7.73        9.96      2.23 o
  -7   2  10        0.02       -1.74      1.74 o
  -6   2  10        0.78       -0.28      1.82 o
  -5   2  10        7.72       12.48      3.27 o
  -4   2  10        0.04       -2.06      2.06 o
  -3   2  10        0.57       -0.63      1.44 o
  -2   2  10       14.15       16.70      2.21 o
  -1   2  10       43.44       46.86      3.21 o
   0   2  10        2.50        4.40      1.80 o
   1   2  10       13.11       17.42      2.43 o
   2   2  10       11.61        5.75      2.07 o
   3   2  10        0.46        0.29      1.77 o
  -7   3  10        2.42        0.93      2.03 o
  -6   3  10        3.44        4.45      2.93 o
  -5   3  10        0.02       -1.87      2.46 o
  -4   3  10        0.68       -1.49      2.18 o
  -3   3  10        2.81        5.21      2.75 o
  -2   3  10        1.56        0.85      1.28 o
  -1   3  10       39.52       47.75      3.24 o
   0   3  10       87.42      109.57      5.73 o
   1   3  10        3.33        7.40      2.03 o
   2   3  10        0.21        2.39      1.84 o
   3   3  10        1.57        4.14      2.00 o
  -7   4  10        9.27        9.08      2.47 o
  -6   4  10        1.43       -2.46      2.46 o
  -5   4  10        5.57        2.99      2.90 o
  -4   4  10        1.08        1.53      2.64 o
  -3   4  10        0.28       -1.20      1.44 o
  -2   4  10        0.16       -1.19      1.19 o
  -1   4  10       46.09       51.05      2.64 o
   0   4  10        0.32        2.75      2.15 o
   1   4  10        2.63        3.96      3.33 o
   2   4  10        0.46        1.69      1.72 o
   3   4  10       12.52       15.23      2.49 o
  -6   5  10        7.42        2.15      2.80 o
  -5   5  10        0.68       -2.43      2.52 o
  -4   5  10       19.95       18.46      2.38 o
  -3   5  10       19.61       20.13      2.53 o
  -2   5  10       20.18       25.80      2.58 o
  -1   5  10        7.90        7.71      1.69 o
   0   5  10       10.00       14.25      2.68 o
   1   5  10        0.08       -0.03      1.58 o
   2   5  10        6.60        5.40      2.03 o
  -6   6  10        0.65        0.31      2.74 o
  -5   6  10        2.09        2.46      2.71 o
  -4   6  10        2.07        3.82      1.88 o
  -3   6  10        6.36        9.52      2.10 o
  -2   6  10        0.43        1.78      1.76 o
  -1   6  10        4.15        5.29      1.55 o
   0   6  10       10.87       14.25      2.43 o
   1   6  10        2.55        1.86      1.83 o
   2   6  10        0.70        1.72      1.77 o
  -5   7  10       15.51       12.43      3.68 o
  -4   7  10       29.63       30.86      2.90 o
  -3   7  10       11.30        8.89      2.24 o
  -2   7  10       17.70       14.28      3.74 o
  -1   7  10        9.07       10.89      3.13 o
   0   7  10        0.22       -1.14      1.36 o
   1   7  10        4.71        4.11      1.66 o
  -3   8  10        6.56        7.94      2.19 o
  -2   8  10        0.24       -1.68      2.44 o
  -1   8  10        2.07        0.57      1.48 o
   0   8  10        3.42        4.15      1.56 o
 
